# Supplementary material for: A gut microbiota‐bile acid axis inhibits the infection of an emerging coronavirus by targeting its cellular receptor aminopeptidase N
Source: Imeta. 2025 Jul 3;4(5):e70061. doi: 10.1002/imt2.70061 (PMC12527990; doi:10.1002/imt2.70061)
Supplement: Supplementary file 2 — Table S1. Microbial biomarkers identified by linear discriminant analysis (LDA) effect size (LEfSe) in 16S rRNA amplicon sequencing data. Table S2. Summary of 479 metagenome‐assembled genomes (MAGs), including taxonomic classification, genomic features, and quality metrics. Table S3. Differentially abundant microbial species identified by (Microbiome Multivariable Association with Linear Models) MaAsLin2 in shotgun metagenomic data. Table S4. Primers used in this study. [file IMT2-4-e70061-s002.xlsx]

## Sheet: Table S1
Table S1. Microbial biomarkers identified by linear discriminant analysis effect size (LEfSe ) in 16S rRNA amplicon sequencing data.
Comparison	Taxa	Method	Group	LDA	P.unadj	P.adj
Mock - PDCoV	d__Bacteria|p__Firmicutes|c__Clostridia|o__Peptostreptococcales-Tissierellales|f__Anaerovoracaceae	LEfSe	PDCoV	4.02864	0.002093	0.0204194
Mock - PDCoV	d__Bacteria|p__Firmicutes|c__Clostridia|o__Peptostreptococcales-Tissierellales|f__Anaerovoracaceae|g__Family_XIII_AD3011_group	LEfSe	PDCoV	3.75607	0.002093	0.0204194
Mock - PDCoV	d__Bacteria|p__Firmicutes|c__Clostridia|o__Peptostreptococcales-Tissierellales|f__Anaerovoracaceae|g__Mogibacterium	LEfSe	PDCoV	3.68744	0.002093	0.0204194
Mock - PDCoV	d__Bacteria|p__Firmicutes|c__Clostridia|o__Christensenellales	LEfSe	PDCoV	3.4941	0.002093	0.0204194
Mock - PDCoV	d__Bacteria|p__Firmicutes|c__Clostridia|o__Christensenellales|f__Christensenellaceae	LEfSe	PDCoV	3.4941	0.002093	0.0204194
Mock - PDCoV	d__Bacteria|p__Firmicutes|c__Clostridia|o__Christensenellales|f__Christensenellaceae|g__Christensenellaceae_R-7_group	LEfSe	PDCoV	3.48692	0.002093	0.0204194
Mock - PDCoV	d__Bacteria|p__Firmicutes|c__Clostridia|o__Lachnospirales|f__Lachnospiraceae|g__Dorea	LEfSe	PDCoV	3.46218	0.002093	0.0204194
Mock - PDCoV	d__Bacteria|p__Firmicutes|c__Clostridia|o__Peptococcales	LEfSe	PDCoV	3.3668	0.002093	0.0204194
Mock - PDCoV	d__Bacteria|p__Firmicutes|c__Clostridia|o__Peptococcales|f__Peptococcaceae	LEfSe	PDCoV	3.3668	0.002093	0.0204194
Mock - PDCoV	d__Bacteria|p__Firmicutes|c__Clostridia|o__Peptococcales|f__Peptococcaceae|g__Peptococcus	LEfSe	PDCoV	3.3583	0.002093	0.0204194
Mock - PDCoV	d__Bacteria|p__Bacteroidota|c__Bacteroidia|o__Bacteroidales|f__Rikenellaceae	LEfSe	PDCoV	3.23552	0.002093	0.0204194
Mock - PDCoV	d__Bacteria|p__Bacteroidota|c__Bacteroidia|o__Bacteroidales|f__Rikenellaceae|g__Rikenellaceae_RC9_gut_group	LEfSe	PDCoV	3.06244	0.002093	0.0204194
Mock - PDCoV	d__Bacteria|p__Firmicutes|c__Clostridia|o__Oscillospirales|f__Oscillospiraceae|g__Colidextribacter	LEfSe	PDCoV	2.92836	0.002093	0.0204194
Mock - PDCoV	d__Bacteria|p__Actinobacteriota|c__Coriobacteriia|o__Coriobacteriales|f__Atopobiaceae	LEfSe	PDCoV	2.60661	0.002093	0.0204194
Mock - PDCoV	d__Bacteria|p__Firmicutes|c__Clostridia|o__Oscillospirales|f__Ruminococcaceae|g__Fournierella	LEfSe	PDCoV	2.47054	0.002093	0.0204194
Mock - PDCoV	d__Bacteria|p__Bacteroidota|c__Bacteroidia|o__Bacteroidales|f__Muribaculaceae	LEfSe	PDCoV	4.83072	0.00280167	0.0204194
Mock - PDCoV	d__Bacteria|p__Bacteroidota|c__Bacteroidia|o__Bacteroidales|f__Muribaculaceae|g__Muribaculaceae	LEfSe	PDCoV	4.78958	0.00280167	0.0204194
Mock - PDCoV	d__Bacteria|p__Actinobacteriota|c__Coriobacteriia|o__Coriobacteriales|f__Coriobacteriaceae	LEfSe	PDCoV	4.37359	0.00280167	0.0204194
Mock - PDCoV	d__Bacteria|p__Actinobacteriota|c__Coriobacteriia|o__Coriobacteriales|f__Coriobacteriaceae|g__Collinsella	LEfSe	PDCoV	4.37359	0.00280167	0.0204194
Mock - PDCoV	d__Bacteria|p__Firmicutes|c__Bacilli|o__Erysipelotrichales|f__Erysipelotrichaceae|g__Holdemanella	LEfSe	PDCoV	4.07143	0.00280167	0.0204194
Mock - PDCoV	d__Bacteria|p__Firmicutes|c__Clostridia|o__Oscillospirales|f__Ruminococcaceae|g__Subdoligranulum	LEfSe	PDCoV	4.05258	0.00280167	0.0204194
Mock - PDCoV	d__Bacteria|p__Firmicutes|c__Clostridia|o__Oscillospirales|f__Oscillospiraceae|g__Intestinimonas	LEfSe	PDCoV	3.93346	0.00280167	0.0204194
Mock - PDCoV	d__Bacteria|p__Firmicutes|c__Clostridia|o__Oscillospirales|f__Oscillospiraceae|g__Intestinimonas|s__Intestinimonas_butyriciproducens	LEfSe	PDCoV	3.81682	0.00280167	0.0204194
Mock - PDCoV	d__Bacteria|p__Firmicutes|c__Clostridia|o__Oscillospirales|f__Oscillospiraceae|g__NK4A214_group	LEfSe	PDCoV	3.57812	0.00280167	0.0204194
Mock - PDCoV	d__Bacteria|p__Firmicutes|c__Clostridia|o__Oscillospirales|f__[Eubacterium]_coprostanoligenes_group	LEfSe	PDCoV	4.10385	0.00334562	0.0204194
Mock - PDCoV	d__Bacteria|p__Firmicutes|c__Clostridia|o__Oscillospirales|f__[Eubacterium]_coprostanoligenes_group|g__[Eubacterium]_coprostanoligenes_group	LEfSe	PDCoV	4.10385	0.00334562	0.0204194
Mock - PDCoV	d__Bacteria|p__Firmicutes|c__Clostridia|o__Oscillospirales|f__Oscillospiraceae	LEfSe	PDCoV	4.63667	0.00363938	0.0204194
Mock - PDCoV	d__Bacteria|p__Actinobacteriota|c__Coriobacteriia	LEfSe	PDCoV	4.40073	0.00369988	0.0204194
Mock - PDCoV	d__Bacteria|p__Actinobacteriota|c__Coriobacteriia|o__Coriobacteriales	LEfSe	PDCoV	4.40073	0.00369988	0.0204194
Mock - PDCoV	d__Bacteria|p__Firmicutes|c__Clostridia|o__Lachnospirales|f__Lachnospiraceae|g__Blautia	LEfSe	PDCoV	3.99865	0.00369988	0.0204194
Mock - PDCoV	d__Bacteria|p__Firmicutes|c__Bacilli|o__Erysipelotrichales|f__Erysipelotrichaceae|g__[Clostridium]_innocuum_group	LEfSe	Mock	3.79061	0.00369988	0.0204194
Mock - PDCoV	d__Bacteria|p__Firmicutes|c__Negativicutes|o__Acidaminococcales	LEfSe	PDCoV	3.72196	0.00369988	0.0204194
Mock - PDCoV	d__Bacteria|p__Firmicutes|c__Negativicutes|o__Acidaminococcales|f__Acidaminococcaceae	LEfSe	PDCoV	3.72196	0.00369988	0.0204194
Mock - PDCoV	d__Bacteria|p__Firmicutes|c__Negativicutes|o__Acidaminococcales|f__Acidaminococcaceae|g__Phascolarctobacterium	LEfSe	PDCoV	3.72196	0.00369988	0.0204194
Mock - PDCoV	d__Bacteria|p__Firmicutes|c__Bacilli|o__Lactobacillales|f__Lactobacillaceae|g__Lactobacillus|s__Lactobacillus_amylovorus	LEfSe	PDCoV	4.68093	0.00388491	0.0204194
Mock - PDCoV	d__Bacteria|p__Firmicutes|c__Bacilli|o__Lactobacillales|f__Lactobacillaceae|g__Lactobacillus|s__Lactobacillus_mucosae	LEfSe	PDCoV	4.60707	0.00388491	0.0204194
Mock - PDCoV	d__Bacteria|p__Firmicutes|c__Clostridia|o__Oscillospirales|f__Ruminococcaceae	LEfSe	PDCoV	4.31701	0.00388491	0.0204194
Mock - PDCoV	d__Bacteria|p__Firmicutes|c__Bacilli|o__Lactobacillales|f__Enterococcaceae	LEfSe	Mock	4.13501	0.00388491	0.0204194
Mock - PDCoV	d__Bacteria|p__Firmicutes|c__Bacilli|o__Lactobacillales|f__Enterococcaceae|g__Enterococcus	LEfSe	Mock	4.13501	0.00388491	0.0204194
Mock - PDCoV	d__Bacteria|p__Proteobacteria|c__Gammaproteobacteria|o__Pasteurellales|f__Pasteurellaceae|g__Actinobacillus	LEfSe	Mock	3.98542	0.00388491	0.0204194
Mock - PDCoV	d__Bacteria|p__Proteobacteria	LEfSe	Mock	5.27466	0.00394775	0.0204194
Mock - PDCoV	d__Bacteria|p__Proteobacteria|c__Gammaproteobacteria	LEfSe	Mock	5.27466	0.00394775	0.0204194
Mock - PDCoV	d__Bacteria|p__Proteobacteria|c__Gammaproteobacteria|o__Enterobacterales	LEfSe	Mock	5.25258	0.00394775	0.0204194
Mock - PDCoV	d__Bacteria|p__Proteobacteria|c__Gammaproteobacteria|o__Enterobacterales|f__Enterobacteriaceae	LEfSe	Mock	5.24789	0.00394775	0.0204194
Mock - PDCoV	d__Bacteria|p__Proteobacteria|c__Gammaproteobacteria|o__Enterobacterales|f__Enterobacteriaceae|g__Escherichia-Shigella	LEfSe	Mock	5.22045	0.00394775	0.0204194
Mock - PDCoV	d__Bacteria|p__Firmicutes|c__Bacilli|o__Lactobacillales|f__Lactobacillaceae	LEfSe	PDCoV	5.11312	0.00394775	0.0204194
Mock - PDCoV	d__Bacteria|p__Firmicutes|c__Bacilli|o__Lactobacillales|f__Lactobacillaceae|g__Lactobacillus	LEfSe	PDCoV	5.11312	0.00394775	0.0204194
Mock - PDCoV	d__Bacteria|p__Firmicutes|c__Clostridia|o__Oscillospirales	LEfSe	PDCoV	4.88808	0.00394775	0.0204194
Mock - PDCoV	d__Bacteria|p__Fusobacteriota	LEfSe	Mock	4.78593	0.00394775	0.0204194
Mock - PDCoV	d__Bacteria|p__Fusobacteriota|c__Fusobacteriia	LEfSe	Mock	4.78593	0.00394775	0.0204194
Mock - PDCoV	d__Bacteria|p__Fusobacteriota|c__Fusobacteriia|o__Fusobacteriales	LEfSe	Mock	4.78593	0.00394775	0.0204194
Mock - PDCoV	d__Bacteria|p__Fusobacteriota|c__Fusobacteriia|o__Fusobacteriales|f__Fusobacteriaceae	LEfSe	Mock	4.78593	0.00394775	0.0204194
Mock - PDCoV	d__Bacteria|p__Fusobacteriota|c__Fusobacteriia|o__Fusobacteriales|f__Fusobacteriaceae|g__Fusobacterium	LEfSe	Mock	4.78593	0.00394775	0.0204194
Mock - PDCoV	d__Bacteria|p__Bacteroidota|c__Bacteroidia|o__Bacteroidales|f__Bacteroidaceae|g__Bacteroides|s__Bacteroides_fragilis	LEfSe	Mock	4.74782	0.00394775	0.0204194
Mock - PDCoV	d__Bacteria|p__Firmicutes|c__Clostridia|o__Lachnospirales	LEfSe	PDCoV	4.6987	0.00394775	0.0204194
Mock - PDCoV	d__Bacteria|p__Firmicutes|c__Clostridia|o__Lachnospirales|f__Lachnospiraceae	LEfSe	PDCoV	4.6987	0.00394775	0.0204194
Mock - PDCoV	d__Bacteria|p__Firmicutes|c__Clostridia|o__Clostridiales|f__Clostridiaceae|g__Clostridium_sensu_stricto_1|s__Clostridium_perfringens	LEfSe	Mock	4.68269	0.00394775	0.0204194
Mock - PDCoV	d__Bacteria|p__Firmicutes|c__Clostridia|o__Lachnospirales|f__Lachnospiraceae|g__[Ruminococcus]_gauvreauii_group	LEfSe	PDCoV	3.66237	0.00394775	0.0204194
Mock - PDCoV	d__Bacteria|p__Firmicutes|c__Clostridia|o__Oscillospirales|f__Ruminococcaceae|g__Ruminococcus	LEfSe	PDCoV	3.90296	0.00476268	0.0238134
Mock - PDCoV	d__Bacteria|p__Firmicutes|c__Clostridia|o__Oscillospirales|f__Ruminococcaceae|g__Ruminococcus|s__bacterium_ic1277	LEfSe	PDCoV	3.90296	0.00476268	0.0238134
Mock - PDCoV	d__Bacteria|p__Firmicutes|c__Clostridia|o__Peptostreptococcales-Tissierellales|f__Peptostreptococcaceae|g__Peptostreptococcus	LEfSe	Mock	3.27321	0.00611748	0.02882
Mock - PDCoV	d__Bacteria|p__Firmicutes|c__Clostridia|o__Peptostreptococcales-Tissierellales|f__Peptostreptococcaceae|g__Peptostreptococcus|s__Peptostreptococcus_sp.	LEfSe	Mock	3.27321	0.00611748	0.02882
Mock - PDCoV	d__Bacteria|p__Firmicutes|c__Bacilli|o__Lactobacillales|f__Lactobacillaceae|g__Lactobacillus|s__Lactobacillus_salivarius	LEfSe	PDCoV	3.62739	0.00629995	0.02882
Mock - PDCoV	d__Bacteria|p__Fusobacteriota|c__Fusobacteriia|o__Fusobacteriales|f__Fusobacteriaceae|g__Fusobacterium|s__Fusobacterium_varium	LEfSe	Mock	4.62559	0.00639227	0.02882
Mock - PDCoV	d__Bacteria|p__Firmicutes|c__Clostridia|o__Lachnospirales|f__Lachnospiraceae|g__Lachnoclostridium|s__[Clostridium]_scindens	LEfSe	PDCoV	3.79722	0.00639227	0.02882
Mock - PDCoV	d__Bacteria|p__Firmicutes	LEfSe	PDCoV	5.29074	0.00648531	0.02882
Mock - PDCoV	d__Bacteria|p__Bacteroidota|c__Bacteroidia|o__Bacteroidales|f__Marinifilaceae	LEfSe	PDCoV	2.90009	0.0072691	0.02882
Mock - PDCoV	d__Bacteria|p__Proteobacteria|c__Gammaproteobacteria|o__Enterobacterales|f__Enterobacteriaceae|g__Klebsiella	LEfSe	Mock	3.78492	0.00739713	0.02882
Mock - PDCoV	d__Bacteria|p__Bacteroidota|c__Bacteroidia|o__Bacteroidales|f__Prevotellaceae|g__Prevotellaceae_NK3B31_group	LEfSe	PDCoV	3.43259	0.00739713	0.02882
Mock - PDCoV	d__Bacteria|p__Bacteroidota|c__Bacteroidia|o__Bacteroidales|f__Prevotellaceae|g__Prevotellaceae_NK3B31_group|s__metagenome	LEfSe	PDCoV	3.43259	0.00739713	0.02882
Mock - PDCoV	d__Bacteria|p__Proteobacteria|c__Gammaproteobacteria|o__Enterobacterales|f__Morganellaceae	LEfSe	Mock	3.28439	0.00739713	0.02882
Mock - PDCoV	d__Bacteria|p__Proteobacteria|c__Gammaproteobacteria|o__Enterobacterales|f__Morganellaceae|g__Proteus	LEfSe	Mock	3.28439	0.00739713	0.02882
Mock - PDCoV	d__Bacteria|p__Firmicutes|c__Clostridia|o__Clostridiales|f__Clostridiaceae|g__Clostridium_sensu_stricto_1|s__Clostridium_baratii	LEfSe	Mock	3.14257	0.00739713	0.02882
Mock - PDCoV	d__Bacteria|p__Firmicutes|c__Clostridia|o__Lachnospirales|f__Lachnospiraceae|g__Lachnospiraceae_FCS020_group	LEfSe	PDCoV	2.97688	0.00739713	0.02882
Mock - PDCoV	d__Bacteria|p__Bacteroidota|c__Bacteroidia|o__Bacteroidales|f__Rikenellaceae|g__Alistipes|s__Bacteroides_sp.	LEfSe	PDCoV	2.7548	0.00739713	0.02882
Mock - PDCoV	d__Bacteria|p__Bacteroidota|c__Bacteroidia|o__Bacteroidales|f__Rikenellaceae|g__Alistipes	LEfSe	PDCoV	2.7548	0.00739713	0.02882
Mock - PDCoV	d__Bacteria|p__Firmicutes|c__Clostridia|o__Oscillospirales|f__Oscillospiraceae|g__UCG-005	LEfSe	PDCoV	2.55857	0.00739713	0.02882
Mock - PDCoV	d__Bacteria|p__Bacteroidota|c__Bacteroidia|o__Bacteroidales|f__Tannerellaceae	LEfSe	PDCoV	3.66842	0.00910593	0.0345795
Mock - PDCoV	d__Bacteria|p__Bacteroidota|c__Bacteroidia|o__Bacteroidales|f__Tannerellaceae|g__Parabacteroides	LEfSe	PDCoV	3.66842	0.00910593	0.0345795
Mock - PDCoV	d__Bacteria|p__Firmicutes|c__Clostridia|o__Clostridiales|f__Clostridiaceae|g__Clostridium_sensu_stricto_1|s__Clostridium_paraputrificum	LEfSe	Mock	3.97953	0.00987554	0.0354737
Mock - PDCoV	d__Bacteria|p__Firmicutes|c__Negativicutes|o__Veillonellales-Selenomonadales|f__Veillonellaceae|g__Veillonella	LEfSe	Mock	3.76589	0.00987554	0.0354737
Mock - PDCoV	d__Bacteria|p__Firmicutes|c__Negativicutes|o__Veillonellales-Selenomonadales|f__Veillonellaceae|g__Veillonella|s__Veillonella_caviae	LEfSe	Mock	3.76589	0.00987554	0.0354737
Mock - PDCoV	d__Bacteria|p__Firmicutes|c__Negativicutes|o__Veillonellales-Selenomonadales	LEfSe	Mock	3.76059	0.0102718	0.0354737
Mock - PDCoV	d__Bacteria|p__Firmicutes|c__Negativicutes|o__Veillonellales-Selenomonadales|f__Veillonellaceae	LEfSe	Mock	3.76059	0.0102718	0.0354737
Mock - PDCoV	d__Bacteria|p__Firmicutes|c__Bacilli	LEfSe	PDCoV	5.06086	0.0104056	0.0354737
Mock - PDCoV	d__Bacteria|p__Firmicutes|c__Clostridia|o__Clostridiales	LEfSe	Mock	4.77303	0.0104056	0.0354737
Mock - PDCoV	d__Bacteria|p__Firmicutes|c__Clostridia|o__Clostridiales|f__Clostridiaceae	LEfSe	Mock	4.77303	0.0104056	0.0354737
Mock - PDCoV	d__Bacteria|p__Firmicutes|c__Clostridia|o__Clostridiales|f__Clostridiaceae|g__Clostridium_sensu_stricto_1	LEfSe	Mock	4.76643	0.0104056	0.0354737
Mock - PDCoV	d__Bacteria|p__Firmicutes|c__Bacilli|o__Lactobacillales|f__Streptococcaceae|g__Streptococcus|s__Streptococcus_suis	LEfSe	Mock	3.00501	0.0125858	0.0424241
Mock - PDCoV	d__Bacteria|p__Proteobacteria|c__Gammaproteobacteria|o__Pasteurellales|f__Pasteurellaceae|g__Actinobacillus|s__[Actinobacillus]_rossii	LEfSe	Mock	3.78779	0.0131951	0.0439837
Mock - PDCoV	d__Bacteria|p__Firmicutes|c__Bacilli|o__Lactobacillales|f__Enterococcaceae|g__Enterococcus|s__Enterococcus_cecorum	LEfSe	Mock	3.58085	0.0159366	0.0520505
Mock - PDCoV	d__Bacteria|p__Firmicutes|c__Bacilli|o__Lactobacillales	LEfSe	PDCoV	4.99379	0.0163092	0.0520505
Mock - PDCoV	d__Bacteria|p__Firmicutes|c__Clostridia	LEfSe	PDCoV	4.90722	0.0163092	0.0520505
Mock - PDCoV	d__Bacteria|p__Actinobacteriota	LEfSe	PDCoV	4.4623	0.0163092	0.0520505
Mock - PDCoV	d__Bacteria|p__Firmicutes|c__Clostridia|o__Lachnospirales|f__Lachnospiraceae|g__Lachnospiraceae_UCG-010	LEfSe	PDCoV	2.61194	0.0218998	0.058499
Mock - PDCoV	d__Bacteria|p__Actinobacteriota|c__Coriobacteriia|o__Coriobacteriales|f__Eggerthellaceae|g__Slackia	LEfSe	PDCoV	2.41075	0.0218998	0.058499
Mock - PDCoV	d__Bacteria|p__Actinobacteriota|c__Coriobacteriia|o__Coriobacteriales|f__Eggerthellaceae|g__Slackia|s__Slackia_isoflavoniconvertens	LEfSe	PDCoV	2.41075	0.0218998	0.058499
Mock - PDCoV	d__Bacteria|p__Firmicutes|c__Clostridia|o__Oscillospirales|f__Oscillospirales	LEfSe	PDCoV	2.06242	0.0218998	0.058499
Mock - PDCoV	d__Bacteria|p__Firmicutes|c__Clostridia|o__Oscillospirales|f__Oscillospirales|g__Hydrogenoanaerobacterium	LEfSe	PDCoV	2.06242	0.0218998	0.058499
Mock - PDCoV	d__Bacteria|p__Firmicutes|c__Clostridia|o__Oscillospirales|f__Oscillospirales|g__Hydrogenoanaerobacterium|s__Selenomonadales_bacterium	LEfSe	PDCoV	2.06242	0.0218998	0.058499
Mock - PDCoV	d__Bacteria|p__Actinobacteriota|c__Coriobacteriia|o__Coriobacteriales|f__Atopobiaceae|g__Olsenella	LEfSe	PDCoV	1.68456	0.0218998	0.058499
Mock - PDCoV	d__Bacteria|p__Firmicutes|c__Clostridia|o__Oscillospirales|f__[Eubacterium]_coprostanoligenes_group|g__[Eubacterium]_coprostanoligenes_group|s__Eubacterium_coprostanoligenes	LEfSe	PDCoV	3.76575	0.0222296	0.058499
Mock - PDCoV	d__Bacteria|p__Firmicutes|c__Bacilli|o__Lactobacillales|f__Lactobacillaceae|g__Lactobacillus|s__Lactobacillus_coleohominis	LEfSe	PDCoV	3.72844	0.0222296	0.058499
Mock - PDCoV	d__Bacteria|p__Bacteroidota|c__Bacteroidia|o__Bacteroidales|f__Porphyromonadaceae	LEfSe	Mock	3.04862	0.0222296	0.058499
Mock - PDCoV	d__Bacteria|p__Bacteroidota|c__Bacteroidia|o__Bacteroidales|f__Porphyromonadaceae|g__Porphyromonas	LEfSe	Mock	3.04862	0.0222296	0.058499
Mock - PDCoV	d__Bacteria|p__Bacteroidota|c__Bacteroidia|o__Bacteroidales|f__Prevotellaceae|g__Alloprevotella	LEfSe	PDCoV	2.9969	0.0222296	0.058499
Mock - PDCoV	d__Bacteria|p__Firmicutes|c__Clostridia|o__Lachnospirales|f__Lachnospiraceae|g__Lachnospiraceae_UCG-001	LEfSe	PDCoV	2.83201	0.0222296	0.058499
Mock - PDCoV	d__Bacteria|p__Firmicutes|c__Bacilli|o__Erysipelotrichales|f__Erysipelotrichaceae|g__[Anaerorhabdus]_furcosa_group	LEfSe	PDCoV	2.68064	0.0222296	0.058499
Mock - PDCoV	d__Bacteria|p__Firmicutes|c__Clostridia|o__Oscillospirales|f__Ruminococcaceae|g__UBA1819	LEfSe	PDCoV	2.66184	0.0222296	0.058499
Mock - PDCoV	d__Bacteria|p__Bacteroidota|c__Bacteroidia|o__Bacteroidales|f__Marinifilaceae|g__Butyricimonas	LEfSe	PDCoV	2.65102	0.0222296	0.058499
Mock - PDCoV	d__Bacteria|p__Actinobacteriota|c__Actinobacteria|o__Actinomycetales|f__Actinomycetaceae|g__Trueperella	LEfSe	Mock	2.42655	0.0222296	0.058499
Mock - PDCoV	d__Bacteria|p__Firmicutes|c__Clostridia|o__Clostridia_vadinBB60_group	LEfSe	PDCoV	1.9102	0.0222296	0.058499
Mock - PDCoV	d__Bacteria|p__Firmicutes|c__Clostridia|o__Clostridia_vadinBB60_group|f__Clostridia_vadinBB60_group	LEfSe	PDCoV	1.9102	0.0222296	0.058499
Mock - PDCoV	d__Bacteria|p__Firmicutes|c__Clostridia|o__Clostridia_vadinBB60_group|f__Clostridia_vadinBB60_group|g__Clostridia_vadinBB60_group	LEfSe	PDCoV	1.9102	0.0222296	0.058499
Mock - PDCoV	d__Bacteria|p__Bacteroidota|c__Bacteroidia|o__Bacteroidales|f__Prevotellaceae	LEfSe	PDCoV	3.99845	0.0224867	0.0586609
Mock - PDCoV	d__Bacteria|p__Firmicutes|c__Clostridia|o__Peptostreptococcales-Tissierellales|f__Peptostreptococcales-Tissierellales	LEfSe	Mock	3.00489	0.0277684	0.0718147
Mock - PDCoV	d__Bacteria|p__Firmicutes|c__Clostridia|o__Lachnospirales|f__Lachnospiraceae|g__[Eubacterium]_fissicatena_group	LEfSe	PDCoV	3.78669	0.0360487	0.0911536
Mock - PDCoV	d__Bacteria|p__Firmicutes|c__Bacilli|o__Lactobacillales|f__Lactobacillaceae|g__Lactobacillus|s__Lactobacillus_reuteri	LEfSe	PDCoV	3.79237	0.0370407	0.0911536
Mock - PDCoV	d__Bacteria|p__Bacteroidota|c__Bacteroidia|o__Bacteroidales|f__Bacteroidaceae	LEfSe	Mock	4.77795	0.037373	0.0911536
Mock - PDCoV	d__Bacteria|p__Bacteroidota|c__Bacteroidia|o__Bacteroidales|f__Bacteroidaceae|g__Bacteroides	LEfSe	Mock	4.77795	0.037373	0.0911536
Mock - PDCoV	d__Bacteria|p__Proteobacteria|c__Gammaproteobacteria|o__Pasteurellales	LEfSe	Mock	3.97022	0.037373	0.0911536
Mock - PDCoV	d__Bacteria|p__Proteobacteria|c__Gammaproteobacteria|o__Pasteurellales|f__Pasteurellaceae	LEfSe	Mock	3.97022	0.037373	0.0911536
Mock - PDCoV	d__Bacteria|p__Firmicutes|c__Clostridia|o__Peptostreptococcales-Tissierellales	LEfSe	PDCoV	3.86034	0.037373	0.0911536
Mock - PDCoV	d__Bacteria|p__Fusobacteriota|c__Fusobacteriia|o__Fusobacteriales|f__Fusobacteriaceae|g__Fusobacterium|s__Fusobacterium_gastrosuis	LEfSe	Mock	3.51144	0.0415959	0.100635
Mock - PDCoV	d__Bacteria|p__Firmicutes|c__Clostridia|o__Oscillospirales|f__Oscillospiraceae|g__UCG-002	LEfSe	PDCoV	4.3818	0.0495102	0.117881
Mock - PDCoV	d__Bacteria|p__Firmicutes|c__Clostridia|o__Lachnospirales|f__Lachnospiraceae|g__Tyzzerella|s__Anaerotignum_lactatifermentans	LEfSe	PDCoV	3.29812	0.0495102	0.117881
Mock - PDCoV	d__Bacteria|p__Firmicutes|c__Bacilli|o__Erysipelotrichales|f__Erysipelotrichaceae	LEfSe	PDCoV	4.24829	0.0546639	0.119466
Mock - PDCoV	d__Bacteria|p__Firmicutes|c__Clostridia|o__Oscillospirales|f__Oscillospiraceae|g__UCG-003	LEfSe	PDCoV	3.00757	0.0585386	0.119466
Mock - PDCoV	d__Bacteria|p__Firmicutes|c__Clostridia|o__Clostridiales|f__Clostridiaceae|g__Clostridium_sensu_stricto_13	LEfSe	Mock	2.95242	0.0585386	0.119466
Mock - PDCoV	d__Bacteria|p__Firmicutes|c__Clostridia|o__Clostridiales|f__Clostridiaceae|g__Clostridium_sensu_stricto_13|s__Clostridium_sp.	LEfSe	Mock	2.95242	0.0585386	0.119466
Mock - PDCoV	d__Bacteria|p__Firmicutes|c__Clostridia|o__Peptostreptococcales-Tissierellales|f__Peptostreptococcales-Tissierellales|g__Parvimonas	LEfSe	Mock	2.89306	0.0585386	0.119466
Mock - PDCoV	d__Bacteria|p__Firmicutes|c__Clostridia|o__Peptostreptococcales-Tissierellales|f__Anaerovoracaceae|g__Family_XIII_AD3011_group|s__metagenome	LEfSe	PDCoV	2.78944	0.0585386	0.119466
Mock - PDCoV	d__Bacteria|p__Firmicutes|c__Clostridia|o__Lachnospirales|f__Lachnospiraceae|g__[Eubacterium]_hallii_group	LEfSe	PDCoV	2.78546	0.0585386	0.119466
Mock - PDCoV	d__Bacteria|p__Firmicutes|c__Bacilli|o__Erysipelotrichales|f__Erysipelotrichaceae|g__Turicibacter	LEfSe	PDCoV	2.73293	0.0585386	0.119466
Mock - PDCoV	d__Bacteria|p__Firmicutes|c__Clostridia|o__Oscillospirales|f__Oscillospiraceae|g__NK4A214_group|s__metagenome	LEfSe	PDCoV	2.53849	0.0585386	0.119466
Mock - PDCoV	d__Bacteria|p__Firmicutes|c__Clostridia|o__Oscillospirales|f__UCG-010	LEfSe	PDCoV	2.37256	0.0585386	0.119466
Mock - PDCoV	d__Bacteria|p__Firmicutes|c__Clostridia|o__Oscillospirales|f__UCG-010|g__UCG-010	LEfSe	PDCoV	2.37256	0.0585386	0.119466
Mock - PDCoV	d__Bacteria|p__Bacteroidota|c__Bacteroidia|o__Bacteroidales|f__Muribaculaceae|g__Muribaculaceae|s__gut_metagenome	LEfSe	PDCoV	2.3668	0.0585386	0.119466
Mock - PDCoV	d__Bacteria|p__Proteobacteria|c__Gammaproteobacteria|o__Pseudomonadales	LEfSe	Mock	2.35075	0.0585386	0.119466
Mock - PDCoV	d__Bacteria|p__Proteobacteria|c__Gammaproteobacteria|o__Pseudomonadales|f__Moraxellaceae	LEfSe	Mock	2.35075	0.0585386	0.119466
Mock - PDCoV	d__Bacteria|p__Firmicutes|c__Clostridia|o__Oscillospirales|f__Oscillospiraceae|g__Oscillibacter	LEfSe	PDCoV	2.18074	0.0585386	0.119466
Mock - PDCoV	d__Bacteria|p__Actinobacteriota|c__Coriobacteriia|o__Coriobacteriales|f__Eggerthellaceae|g__DNF00809	LEfSe	Mock	2.10145	0.0585386	0.119466
Mock - PDCoV	d__Bacteria|p__Actinobacteriota|c__Coriobacteriia|o__Coriobacteriales|f__Eggerthellaceae|g__DNF00809|s__Coriobacteriaceae_bacterium	LEfSe	Mock	2.10145	0.0585386	0.119466
Mock - PDCoV	d__Bacteria|p__Firmicutes|c__Bacilli|o__Lactobacillales|f__Streptococcaceae|g__Streptococcus|s__Streptococcus_ovis	LEfSe	PDCoV	2.06376	0.0585386	0.119466
Mock - PDCoV	d__Bacteria|p__Firmicutes|c__Clostridia|o__Oscillospirales|f__Oscillospiraceae|g__NK4A214_group|s__Lachnospiraceae_bacterium	LEfSe	PDCoV	1.72708	0.0585386	0.119466
Mock - PDCoV	d__Bacteria|p__Firmicutes|c__Bacilli|o__Erysipelotrichales|f__Erysipelotrichaceae|g__Erysipelotrichaceae_UCG-006	LEfSe	PDCoV	1.64068	0.0585386	0.119466
Mock - PDCoV	d__Bacteria|p__Actinobacteriota|c__Coriobacteriia|o__Coriobacteriales|f__Atopobiaceae|g__Olsenella|s__metagenome	LEfSe	PDCoV	1.62998	0.0585386	0.119466
Mock - PDCoV	d__Bacteria|p__Firmicutes|c__Clostridia|o__Lachnospirales|f__Lachnospiraceae|g__Marvinbryantia	LEfSe	PDCoV	2.78614	0.0741623	0.148325
Mock - PDCoV	d__Bacteria|p__Firmicutes|c__Clostridia|o__Peptostreptococcales-Tissierellales|f__Peptostreptococcales-Tissierellales|g__Finegoldia	LEfSe	Mock	2.20138	0.0741623	0.148325
Mock - PDCoV	d__Bacteria|p__Firmicutes|c__Clostridia|o__Peptostreptococcales-Tissierellales|f__Peptostreptococcales-Tissierellales|g__Finegoldia|s__Finegoldia_magna	LEfSe	Mock	2.20138	0.0741623	0.148325
Mock - PDCoV	d__Bacteria|p__Actinobacteriota|c__Coriobacteriia|o__Coriobacteriales|f__Eggerthellaceae	LEfSe	PDCoV	3.05158	0.0771276	0.152277
Mock - PDCoV	d__Bacteria|p__Firmicutes|c__Bacilli|o__Erysipelotrichales	LEfSe	PDCoV	4.23446	0.0781691	0.152277
Mock - PDCoV	d__Bacteria|p__Firmicutes|c__Bacilli|o__Lactobacillales|f__Lactobacillaceae|g__Lactobacillus|s__Lactobacillus_delbrueckii	LEfSe	PDCoV	3.86027	0.0781691	0.152277
Mock - PDCoV	d__Bacteria|p__Firmicutes|c__Clostridia|o__Peptostreptococcales-Tissierellales|f__Peptostreptococcaceae	LEfSe	Mock	3.38483	0.0781691	0.152277
Mock - PDCoV	d__Bacteria|p__Firmicutes|c__Clostridia|o__Peptostreptococcales-Tissierellales|f__Peptostreptococcaceae|g__Romboutsia	LEfSe	PDCoV	2.91323	0.0869826	0.167004
Mock - PDCoV	d__Bacteria|p__Firmicutes|c__Bacilli|o__Erysipelotrichales|f__Erysipelatoclostridiaceae|g__Erysipelatoclostridium	LEfSe	Mock	2.99971	0.0873986	0.167004
Mock - PDCoV	d__Bacteria|p__Firmicutes|c__Bacilli|o__Erysipelotrichales|f__Erysipelatoclostridiaceae|g__Erysipelatoclostridium|s__Erysipelatoclostridium_ramosum	LEfSe	Mock	2.99971	0.0873986	0.167004
Mock - PDCoV	d__Bacteria|p__Bacteroidota|c__Bacteroidia|o__Bacteroidales|f__Prevotellaceae|g__Prevotella	LEfSe	PDCoV	3.75648	0.103095	0.186199
Mock - PDCoV	d__Bacteria|p__Actinobacteriota|c__Actinobacteria|o__Micrococcales	LEfSe	Mock	3.35477	0.108043	0.186199
Mock - PDCoV	d__Bacteria|p__Actinobacteriota|c__Actinobacteria|o__Micrococcales|f__Micrococcaceae	LEfSe	Mock	3.35477	0.108043	0.186199
Mock - PDCoV	d__Bacteria|p__Actinobacteriota|c__Actinobacteria|o__Micrococcales|f__Micrococcaceae|g__Rothia	LEfSe	Mock	3.35477	0.108043	0.186199
Mock - PDCoV	d__Bacteria|p__Actinobacteriota|c__Actinobacteria|o__Micrococcales|f__Micrococcaceae|g__Rothia|s__Rothia_nasimurium	LEfSe	Mock	2.87361	0.108043	0.186199
Mock - PDCoV	d__Bacteria|p__Actinobacteriota|c__Actinobacteria|o__Bifidobacteriales	LEfSe	PDCoV	3.85338	0.139649	0.186199
Mock - PDCoV	d__Bacteria|p__Actinobacteriota|c__Actinobacteria|o__Bifidobacteriales|f__Bifidobacteriaceae	LEfSe	PDCoV	3.85338	0.139649	0.186199
Mock - PDCoV	d__Bacteria|p__Actinobacteriota|c__Actinobacteria|o__Bifidobacteriales|f__Bifidobacteriaceae|g__Bifidobacterium	LEfSe	PDCoV	3.85338	0.139649	0.186199
Mock - PDCoV	d__Bacteria|p__Actinobacteriota|c__Actinobacteria|o__Bifidobacteriales|f__Bifidobacteriaceae|g__Bifidobacterium|s__Bifidobacterium_thermophilum	LEfSe	PDCoV	3.85338	0.139649	0.186199
Mock - PDCoV	d__Bacteria|p__Bacteroidota|c__Bacteroidia|o__Bacteroidales|f__Bacteroidaceae|g__Bacteroides|s__Bacteroides_plebeius	LEfSe	PDCoV	3.67574	0.139649	0.186199
Mock - PDCoV	d__Bacteria|p__Bacteroidota|c__Bacteroidia|o__Bacteroidales|f__Prevotellaceae|g__Prevotella|s__human_gut	LEfSe	PDCoV	3.50988	0.139649	0.186199
Mock - PDCoV	d__Bacteria|p__Firmicutes|c__Bacilli|o__Erysipelotrichales|f__Erysipelotrichaceae|g__Catenisphaera	LEfSe	PDCoV	2.97824	0.139649	0.186199
Mock - PDCoV	d__Bacteria|p__Campilobacterota	LEfSe	PDCoV	2.91065	0.139649	0.186199
Mock - PDCoV	d__Bacteria|p__Campilobacterota|c__Campylobacteria	LEfSe	PDCoV	2.91065	0.139649	0.186199
Mock - PDCoV	d__Bacteria|p__Campilobacterota|c__Campylobacteria|o__Campylobacterales	LEfSe	PDCoV	2.91065	0.139649	0.186199
Mock - PDCoV	d__Bacteria|p__Campilobacterota|c__Campylobacteria|o__Campylobacterales|f__Campylobacteraceae	LEfSe	PDCoV	2.91065	0.139649	0.186199
Mock - PDCoV	d__Bacteria|p__Campilobacterota|c__Campylobacteria|o__Campylobacterales|f__Campylobacteraceae|g__Campylobacter	LEfSe	PDCoV	2.91065	0.139649	0.186199
Mock - PDCoV	d__Bacteria|p__Proteobacteria|c__Gammaproteobacteria|o__Pasteurellales|f__Pasteurellaceae|g__Actinobacillus|s__Actinobacillus_minor	LEfSe	Mock	2.89435	0.139649	0.186199
Mock - PDCoV	d__Bacteria|p__Firmicutes|c__Bacilli|o__Staphylococcales	LEfSe	Mock	2.85751	0.139649	0.186199
Mock - PDCoV	d__Bacteria|p__Firmicutes|c__Bacilli|o__Staphylococcales|f__Staphylococcaceae	LEfSe	Mock	2.83168	0.139649	0.186199
Mock - PDCoV	d__Bacteria|p__Firmicutes|c__Bacilli|o__Staphylococcales|f__Staphylococcaceae|g__Staphylococcus	LEfSe	Mock	2.83168	0.139649	0.186199
Mock - PDCoV	d__Bacteria|p__Firmicutes|c__Clostridia|o__Lachnospirales|f__Lachnospiraceae|g__Dorea|s__Dorea_formicigenerans	LEfSe	PDCoV	2.62153	0.139649	0.186199
Mock - PDCoV	d__Bacteria|p__Proteobacteria|c__Gammaproteobacteria|o__Pasteurellales|f__Pasteurellaceae|g__Actinobacillus|s__Actinobacillus_porcitonsillarum	LEfSe	Mock	2.59577	0.139649	0.186199
Mock - PDCoV	d__Bacteria|p__Firmicutes|c__Bacilli|o__Staphylococcales|f__Staphylococcaceae|g__Staphylococcus|s__Staphylococcus_simulans	LEfSe	Mock	2.58772	0.139649	0.186199
Mock - PDCoV	d__Bacteria|p__Bacteroidota|c__Bacteroidia|o__Bacteroidales|f__Marinifilaceae|g__Odoribacter	LEfSe	PDCoV	2.54519	0.139649	0.186199
Mock - PDCoV	d__Bacteria|p__Firmicutes|c__Clostridia|o__Oscillospirales|f__Ruminococcaceae|g__|s__gut_metagenome	LEfSe	PDCoV	2.52291	0.139649	0.186199
Mock - PDCoV	d__Bacteria|p__Bacteroidota|c__Bacteroidia|o__Bacteroidales|f__Prevotellaceae|g__Prevotellaceae_UCG-003	LEfSe	PDCoV	2.381	0.139649	0.186199
Mock - PDCoV	d__Bacteria|p__Firmicutes|c__Negativicutes|o__Acidaminococcales|f__Acidaminococcaceae|g__Phascolarctobacterium|s__Phascolarctobacterium_faecium	LEfSe	PDCoV	2.36312	0.139649	0.186199
Mock - PDCoV	d__Bacteria|p__Firmicutes|c__Negativicutes|o__Acidaminococcales|f__Acidaminococcaceae|g__Phascolarctobacterium|s__Phascolarctobacterium_sp.	LEfSe	PDCoV	2.3602	0.139649	0.186199
Mock - PDCoV	d__Bacteria|p__Proteobacteria|c__Gammaproteobacteria|o__Pseudomonadales|f__Moraxellaceae|g__Acinetobacter	LEfSe	Mock	2.35809	0.139649	0.186199
Mock - PDCoV	d__Bacteria|p__Proteobacteria|c__Gammaproteobacteria|o__Pseudomonadales|f__Moraxellaceae|g__Acinetobacter|s__Acinetobacter_guillouiae	LEfSe	Mock	2.35809	0.139649	0.186199
Mock - PDCoV	d__Bacteria|p__Firmicutes|c__Clostridia|o__Oscillospirales|f__Oscillospiraceae|g__Pseudoflavonifractor	LEfSe	PDCoV	2.35292	0.139649	0.186199
Mock - PDCoV	d__Bacteria|p__Proteobacteria|c__Gammaproteobacteria|o__Pseudomonadales|f__Moraxellaceae|g__Moraxella	LEfSe	Mock	2.32953	0.139649	0.186199
Mock - PDCoV	d__Bacteria|p__Firmicutes|c__Clostridia|o__Lachnospirales|f__Lachnospiraceae|g__CAG-56	LEfSe	PDCoV	2.32549	0.139649	0.186199
Mock - PDCoV	d__Bacteria|p__Firmicutes|c__Clostridia|o__Lachnospirales|f__Lachnospiraceae|g__Howardella|s__Catonella_sp.	LEfSe	Mock	2.30029	0.139649	0.186199
Mock - PDCoV	d__Bacteria|p__Firmicutes|c__Clostridia|o__Lachnospirales|f__Lachnospiraceae|g__Acetitomaculum	LEfSe	PDCoV	2.21972	0.139649	0.186199
Mock - PDCoV	d__Bacteria|p__Firmicutes|c__Bacilli|o__Erysipelotrichales|f__Erysipelotrichaceae|g__Faecalicoccus	LEfSe	PDCoV	2.11701	0.139649	0.186199
Mock - PDCoV	d__Bacteria|p__Firmicutes|c__Bacilli|o__Erysipelotrichales|f__Erysipelotrichaceae|g__Faecalicoccus|s__Faecalicoccus_pleomorphus	LEfSe	PDCoV	2.11701	0.139649	0.186199
Mock - PDCoV	d__Bacteria|p__Bacteroidota|c__Bacteroidia|o__Bacteroidales|f__Prevotellaceae|g__Prevotella|s__metagenome	LEfSe	PDCoV	2.10128	0.139649	0.186199
Mock - PDCoV	d__Bacteria|p__Actinobacteriota|c__Coriobacteriia|o__Coriobacteriales|f__Coriobacteriaceae|g__Collinsella|s__Collinsella_sp.	LEfSe	PDCoV	2.0738	0.139649	0.186199
Mock - PDCoV	d__Bacteria|p__Firmicutes|c__Clostridia|o__Oscillospirales|f__Oscillospiraceae|g__Flavonifractor	LEfSe	PDCoV	2.05641	0.139649	0.186199
Mock - PDCoV	d__Bacteria|p__Firmicutes|c__Clostridia|o__Lachnospirales|f__Lachnospiraceae|g__|s__bacterium_enrichment	LEfSe	PDCoV	2.04871	0.139649	0.186199
Mock - PDCoV	d__Bacteria|p__Actinobacteriota|c__Actinobacteria|o__Corynebacteriales|f__Corynebacteriaceae|g__Corynebacterium|s__Corynebacterium_glucuronolyticum	LEfSe	Mock	2.01736	0.139649	0.186199
Mock - PDCoV	d__Bacteria|p__Firmicutes|c__Clostridia|o__Lachnospirales|f__Lachnospiraceae|g__Blautia|s__Ruminococcus_sp.	LEfSe	PDCoV	1.99785	0.139649	0.186199
Mock - PDCoV	d__Bacteria|p__Firmicutes|c__Clostridia|o__Oscillospirales|f__Butyricicoccaceae|g__UCG-008	LEfSe	PDCoV	1.96636	0.139649	0.186199
Mock - PDCoV	d__Bacteria|p__Firmicutes|c__Negativicutes|o__Veillonellales-Selenomonadales|f__Veillonellaceae|g__Megasphaera	LEfSe	PDCoV	1.90741	0.139649	0.186199
Mock - PDCoV	d__Bacteria|p__Firmicutes|c__Negativicutes|o__Veillonellales-Selenomonadales|f__Veillonellaceae|g__Megasphaera|s__Megasphaera_elsdenii	LEfSe	PDCoV	1.90741	0.139649	0.186199
Mock - PDCoV	d__Bacteria|p__Proteobacteria|c__Gammaproteobacteria|o__Burkholderiales|f__Comamonadaceae	LEfSe	Mock	1.90734	0.139649	0.186199
Mock - PDCoV	d__Bacteria|p__Proteobacteria|c__Gammaproteobacteria|o__Burkholderiales|f__Comamonadaceae|g__Comamonas	LEfSe	Mock	1.90734	0.139649	0.186199
Mock - PDCoV	d__Bacteria|p__Desulfobacterota|c__Desulfovibrionia|o__Desulfovibrionales|f__Desulfovibrionaceae|g__Bilophila	LEfSe	PDCoV	1.90116	0.139649	0.186199
Mock - PDCoV	d__Bacteria|p__Firmicutes|c__Bacilli|o__Staphylococcales|f__Gemellaceae	LEfSe	Mock	1.87969	0.139649	0.186199
Mock - PDCoV	d__Bacteria|p__Firmicutes|c__Bacilli|o__Staphylococcales|f__Gemellaceae|g__Gemella	LEfSe	Mock	1.87969	0.139649	0.186199
Mock - PDCoV	d__Bacteria|p__Firmicutes|c__Bacilli|o__Erysipelotrichales|f__Erysipelotrichaceae|g__|s__Erysipelotrichaceae_bacterium	LEfSe	Mock	1.85484	0.139649	0.186199
Mock - PDCoV	d__Bacteria|p__Firmicutes|c__Clostridia|o__Monoglobales	LEfSe	PDCoV	1.84765	0.139649	0.186199
Mock - PDCoV	d__Bacteria|p__Firmicutes|c__Clostridia|o__Monoglobales|f__Monoglobaceae	LEfSe	PDCoV	1.84765	0.139649	0.186199
Mock - PDCoV	d__Bacteria|p__Firmicutes|c__Clostridia|o__Monoglobales|f__Monoglobaceae|g__Monoglobus	LEfSe	PDCoV	1.84765	0.139649	0.186199
Mock - PDCoV	d__Bacteria|p__Firmicutes|c__Clostridia|o__Peptostreptococcales-Tissierellales|f__Anaerovoracaceae|g__[Eubacterium]_nodatum_group	LEfSe	PDCoV	1.80834	0.139649	0.186199
Mock - PDCoV	d__Bacteria|p__Proteobacteria|c__Gammaproteobacteria|o__Pasteurellales|f__Pasteurellaceae|g__Actinobacillus|s__Actinobacillus_porcinus	LEfSe	PDCoV	1.79892	0.139649	0.186199
Mock - PDCoV	d__Bacteria|p__Firmicutes|c__Clostridia|o__Oscillospirales|f__Butyricicoccaceae|g__UCG-009	LEfSe	PDCoV	1.75915	0.139649	0.186199
Mock - PDCoV	d__Bacteria|p__Firmicutes|c__Clostridia|o__Peptostreptococcales-Tissierellales|f__Anaerovoracaceae|g__Family_XIII_UCG-001	LEfSe	PDCoV	1.70844	0.139649	0.186199
Mock - PDCoV	d__Bacteria	LEfSe	Mock	1.66259	0.139649	0.186199
Mock - PDCoV	d__Archaea	LEfSe	PDCoV	1.66259	0.139649	0.186199
Mock - PDCoV	d__Archaea|p__Euryarchaeota	LEfSe	PDCoV	1.66259	0.139649	0.186199
Mock - PDCoV	d__Archaea|p__Euryarchaeota|c__Methanobacteria	LEfSe	PDCoV	1.66259	0.139649	0.186199
Mock - PDCoV	d__Archaea|p__Euryarchaeota|c__Methanobacteria|o__Methanobacteriales	LEfSe	PDCoV	1.66259	0.139649	0.186199
Mock - PDCoV	d__Archaea|p__Euryarchaeota|c__Methanobacteria|o__Methanobacteriales|f__Methanobacteriaceae	LEfSe	PDCoV	1.66259	0.139649	0.186199
Mock - PDCoV	d__Archaea|p__Euryarchaeota|c__Methanobacteria|o__Methanobacteriales|f__Methanobacteriaceae|g__Methanobrevibacter	LEfSe	PDCoV	1.66259	0.139649	0.186199
Mock - PDCoV	d__Archaea|p__Euryarchaeota|c__Methanobacteria|o__Methanobacteriales|f__Methanobacteriaceae|g__Methanobrevibacter|s__Methanobrevibacter_smithii	LEfSe	PDCoV	1.66259	0.139649	0.186199
Mock - PDCoV	d__Bacteria|p__Patescibacteria|c__Saccharimonadia|o__Saccharimonadales	LEfSe	Mock	2.14866	0.151983	0.196154
Mock - PDCoV	d__Bacteria|p__Patescibacteria|c__Saccharimonadia|o__Saccharimonadales|f__Saccharimonadales	LEfSe	Mock	2.14866	0.151983	0.196154
Mock - PDCoV	d__Bacteria|p__Actinobacteriota|c__Actinobacteria|o__Corynebacteriales	LEfSe	Mock	2.01567	0.151983	0.196154
Mock - PDCoV	d__Bacteria|p__Actinobacteriota|c__Actinobacteria|o__Corynebacteriales|f__Corynebacteriaceae	LEfSe	Mock	2.01567	0.151983	0.196154
Mock - PDCoV	d__Bacteria|p__Actinobacteriota|c__Actinobacteria|o__Corynebacteriales|f__Corynebacteriaceae|g__Corynebacterium	LEfSe	Mock	2.01567	0.151983	0.196154
Mock - PDCoV	d__Bacteria|p__Bacteroidota|c__Bacteroidia|o__Bacteroidales|f__Muribaculaceae|g__CAG-873	LEfSe	PDCoV	3.78688	0.153	0.196154
Mock - PDCoV	d__Bacteria|p__Firmicutes|c__Bacilli|o__Erysipelotrichales|f__Erysipelatoclostridiaceae|g__Catenibacterium	LEfSe	PDCoV	2.64416	0.153	0.196154
Mock - PDCoV	d__Bacteria|p__Firmicutes|c__Clostridia|o__Lachnospirales|f__Lachnospiraceae|g__Fusicatenibacter	LEfSe	PDCoV	2.30399	0.153	0.196154
Mock - PDCoV	d__Bacteria|p__Firmicutes|c__Clostridia|o__Peptostreptococcales-Tissierellales|f__Peptostreptococcales-Tissierellales|g__Peptoniphilus	LEfSe	Mock	1.98798	0.153	0.196154
Mock - PDCoV	d__Bacteria|p__Firmicutes|c__Clostridia|o__Peptostreptococcales-Tissierellales|f__Peptostreptococcaceae|g__Terrisporobacter	LEfSe	Mock	3.13573	0.165891	0.207364
Mock - PDCoV	d__Bacteria|p__Firmicutes|c__Bacilli|o__Erysipelotrichales|f__Erysipelatoclostridiaceae	LEfSe	Mock	2.74854	0.165891	0.207364
Mock - PDCoV	d__Bacteria|p__Desulfobacterota	LEfSe	PDCoV	2.70792	0.165891	0.207364
Mock - PDCoV	d__Bacteria|p__Desulfobacterota|c__Desulfovibrionia	LEfSe	PDCoV	2.70792	0.165891	0.207364
Mock - PDCoV	d__Bacteria|p__Desulfobacterota|c__Desulfovibrionia|o__Desulfovibrionales	LEfSe	PDCoV	2.70792	0.165891	0.207364
Mock - PDCoV	d__Bacteria|p__Desulfobacterota|c__Desulfovibrionia|o__Desulfovibrionales|f__Desulfovibrionaceae	LEfSe	PDCoV	2.70792	0.165891	0.207364
Mock - PDCoV	d__Bacteria|p__Firmicutes|c__Clostridia|o__Lachnospirales|f__Lachnospiraceae|g__Tyzzerella	LEfSe	PDCoV	3.17756	0.171492	0.212593
Mock - PDCoV	d__Bacteria|p__Firmicutes|c__Clostridia|o__Lachnospirales|f__Lachnospiraceae|g__Howardella	LEfSe	PDCoV	2.44458	0.171492	0.212593
Mock - PDCoV	d__Bacteria|p__Patescibacteria|c__Saccharimonadia|o__Saccharimonadales|f__Saccharimonadales|g__Saccharimonadales	LEfSe	Mock	2.14866	0.181203	0.223708
Mock - PDCoV	d__Bacteria|p__Patescibacteria	LEfSe	Mock	2.14866	0.214401	0.261464
Mock - PDCoV	d__Bacteria|p__Patescibacteria|c__Saccharimonadia	LEfSe	Mock	2.14866	0.214401	0.261464
Mock - PDCoV	d__Bacteria|p__Patescibacteria|c__Saccharimonadia|o__Saccharimonadales|f__Saccharimonadales|g__Saccharimonadales|s__TM7_phylum	LEfSe	Mock	2.14866	0.214401	0.261464
Mock - PDCoV	d__Bacteria|p__Bacteroidota|c__Bacteroidia|o__Bacteroidales|f__Bacteroidaceae|g__Bacteroides|s__Bacteroides_vulgatus	LEfSe	PDCoV	4.13739	0.244236	0.296643
Mock - PDCoV	d__Bacteria|p__Actinobacteriota|c__Actinobacteria|o__Actinomycetales	LEfSe	Mock	2.7056	0.262332	0.316062
Mock - PDCoV	d__Bacteria|p__Actinobacteriota|c__Actinobacteria|o__Actinomycetales|f__Actinomycetaceae	LEfSe	Mock	2.7056	0.262332	0.316062
Mock - PDCoV	d__Bacteria|p__Actinobacteriota|c__Coriobacteriia|o__Coriobacteriales|f__Eggerthellaceae|g__Paraeggerthella	LEfSe	Mock	2.50493	0.294665	0.352189
Mock - PDCoV	d__Bacteria|p__Bacteroidota|c__Bacteroidia|o__Bacteroidales|f__Tannerellaceae|g__Parabacteroides|s__Parabacteroides_merdae	LEfSe	PDCoV	2.31771	0.294665	0.352189
Mock - PDCoV	d__Bacteria|p__Actinobacteriota|c__Actinobacteria|o__Actinomycetales|f__Actinomycetaceae|g__Actinomyces	LEfSe	Mock	2.49392	0.297107	0.353699
Mock - PDCoV	d__Bacteria|p__Desulfobacterota|c__Desulfovibrionia|o__Desulfovibrionales|f__Desulfovibrionaceae|g__Desulfovibrio	LEfSe	PDCoV	2.64718	0.319137	0.376933
Mock - PDCoV	d__Bacteria|p__Desulfobacterota|c__Desulfovibrionia|o__Desulfovibrionales|f__Desulfovibrionaceae|g__Desulfovibrio|s__Desulfovibrio_piger	LEfSe	PDCoV	2.64718	0.319137	0.376933
Mock - PDCoV	d__Bacteria|p__Actinobacteriota|c__Actinobacteria|o__Actinomycetales|f__Actinomycetaceae|g__Actinomyces|s__Schaalia_hyovaginalis	LEfSe	Mock	2.57941	0.333265	0.392076
Mock - PDCoV	d__Bacteria|p__Firmicutes|c__Clostridia|o__Lachnospirales|f__Lachnospiraceae|g__Lachnoclostridium	LEfSe	PDCoV	3.53005	0.336668	0.394533
Mock - PDCoV	d__Bacteria|p__Firmicutes|c__Bacilli|o__Lactobacillales|f__Streptococcaceae|g__Streptococcus|s__Streptococcus_hyointestinalis	LEfSe	Mock	3.72134	0.371961	0.434196
Mock - PDCoV	d__Bacteria|p__Fusobacteriota|c__Fusobacteriia|o__Fusobacteriales|f__Fusobacteriaceae|g__Fusobacterium|s__Fusobacterium_mortiferum	LEfSe	PDCoV	3.98534	0.391219	0.451691
Mock - PDCoV	d__Bacteria|p__Bacteroidota|c__Bacteroidia|o__Bacteroidales|f__Tannerellaceae|g__Parabacteroides|s__Parabacteroides_distasonis	LEfSe	PDCoV	3.53624	0.400499	0.451691
Mock - PDCoV	d__Bacteria|p__Firmicutes|c__Clostridia|o__Clostridiales|f__Clostridiaceae|g__Clostridium_sensu_stricto_1|s__Clostridium_septicum	LEfSe	PDCoV	3.03819	0.400499	0.451691
Mock - PDCoV	d__Bacteria|p__Proteobacteria|c__Gammaproteobacteria|o__Pasteurellales|f__Pasteurellaceae|g__Actinobacillus|s__Actinobacillus_indolicus	LEfSe	Mock	2.76391	0.400499	0.451691
Mock - PDCoV	d__Bacteria|p__Bacteroidota|c__Bacteroidia|o__Bacteroidales|f__Bacteroidaceae|g__Bacteroides|s__Bacteroides_thetaiotaomicron	LEfSe	PDCoV	2.28853	0.400499	0.451691
Mock - PDCoV	d__Bacteria|p__Proteobacteria|c__Gammaproteobacteria|o__Burkholderiales|f__Alcaligenaceae|g__Alcaligenaceae	LEfSe	Mock	1.96593	0.400499	0.451691
Mock - PDCoV	d__Bacteria|p__Proteobacteria|c__Gammaproteobacteria|o__Burkholderiales|f__Alcaligenaceae|g__Alcaligenaceae|s__Pelistega_suis	LEfSe	Mock	1.96593	0.400499	0.451691
Mock - PDCoV	d__Bacteria|p__Proteobacteria|c__Gammaproteobacteria|o__Burkholderiales|f__Alcaligenaceae	LEfSe	Mock	1.96593	0.400499	0.451691
Mock - PDCoV	d__Bacteria|p__Firmicutes|c__Bacilli|o__Erysipelotrichales|f__Erysipelotrichaceae|g__Solobacterium	LEfSe	Mock	1.87241	0.400499	0.451691
Mock - PDCoV	d__Bacteria|p__Actinobacteriota|c__Actinobacteria|o__Corynebacteriales|f__Corynebacteriaceae|g__Corynebacterium|s__Corynebacterium_confusum	LEfSe	Mock	1.812	0.460597	0.515593
Mock - PDCoV	d__Bacteria|p__Firmicutes|c__Clostridia|o__Peptostreptococcales-Tissierellales|f__Peptostreptococcales-Tissierellales|g__Peptoniphilus|s__Peptoniphilus_indolicus	LEfSe	Mock	1.59677	0.460597	0.515593
Mock - PDCoV	d__Bacteria|p__Firmicutes|c__Bacilli|o__Lactobacillales|f__Lactobacillaceae|g__Lactobacillus|s__Lactobacillus_johnsonii	LEfSe	PDCoV	4.27211	0.470393	0.52073
Mock - PDCoV	d__Bacteria|p__Firmicutes|c__Clostridia|o__Oscillospirales|f__Butyricicoccaceae	LEfSe	PDCoV	2.30836	0.470393	0.52073
Mock - PDCoV	d__Bacteria|p__Firmicutes|c__Clostridia|o__Oscillospirales|f__Butyricicoccaceae|g__Butyricicoccus	LEfSe	PDCoV	2.21899	0.470393	0.52073
Mock - PDCoV	d__Bacteria|p__Firmicutes|c__Clostridia|o__Lachnospirales|f__Lachnospiraceae|g__Roseburia	LEfSe	PDCoV	3.01221	0.528336	0.580589
Mock - PDCoV	d__Bacteria|p__Bacteroidota|c__Bacteroidia|o__Bacteroidales|f__Bacteroidaceae|g__Bacteroides|s__Bacteroides_fluxus	LEfSe	PDCoV	2.85673	0.528336	0.580589
Mock - PDCoV	d__Bacteria|p__Firmicutes|c__Clostridia|o__Lachnospirales|f__Lachnospiraceae|g__[Ruminococcus]_torques_group	LEfSe	PDCoV	3.5467	0.549674	0.599644
Mock - PDCoV	d__Bacteria|p__Firmicutes|c__Clostridia|o__Oscillospirales|f__Ruminococcaceae|g__Negativibacillus	LEfSe	PDCoV	2.4288	0.549674	0.599644
Mock - PDCoV	d__Bacteria|p__Firmicutes|c__Bacilli|o__Lactobacillales|f__Streptococcaceae	LEfSe	Mock	4.24996	0.630356	0.682696
Mock - PDCoV	d__Bacteria|p__Firmicutes|c__Bacilli|o__Lactobacillales|f__Streptococcaceae|g__Streptococcus	LEfSe	Mock	4.24996	0.630356	0.682696
Mock - PDCoV	d__Bacteria|p__Firmicutes|c__Bacilli|o__Lactobacillales|f__Aerococcaceae|g__Globicatella|s__Globicatella_sp.	LEfSe	Mock	1.72022	0.674219	0.722377
Mock - PDCoV	d__Bacteria|p__Firmicutes|c__Bacilli|o__Lactobacillales|f__Aerococcaceae	LEfSe	Mock	1.72022	0.674219	0.722377
Mock - PDCoV	d__Bacteria|p__Firmicutes|c__Bacilli|o__Lactobacillales|f__Aerococcaceae|g__Globicatella	LEfSe	Mock	1.72022	0.674219	0.722377
Mock - PDCoV	d__Bacteria|p__Proteobacteria|c__Gammaproteobacteria|o__Pasteurellales|f__Pasteurellaceae|g__Pasteurella	LEfSe	PDCoV	2.5252	0.683091	0.726693
Mock - PDCoV	d__Bacteria|p__Proteobacteria|c__Gammaproteobacteria|o__Pasteurellales|f__Pasteurellaceae|g__Pasteurella|s__[Pasteurella]_aerogenes	LEfSe	PDCoV	2.5252	0.683091	0.726693
Mock - PDCoV	d__Bacteria|p__Actinobacteriota|c__Actinobacteria|o__Actinomycetales|f__Actinomycetaceae|g__Actinomyces|s__Gleimia_europaea	LEfSe	Mock	1.60589	0.702449	0.742765
Mock - PDCoV	d__Bacteria|p__Firmicutes|c__Clostridia|o__Clostridiales|f__Clostridiaceae|g__Clostridium_sensu_stricto_1|s__metagenome	LEfSe	PDCoV	2.51699	0.703151	0.742765
Mock - PDCoV	d__Bacteria|p__Proteobacteria|c__Gammaproteobacteria|o__Burkholderiales|f__Sutterellaceae	LEfSe	PDCoV	2.53515	0.721	0.756294
Mock - PDCoV	d__Bacteria|p__Proteobacteria|c__Gammaproteobacteria|o__Burkholderiales|f__Sutterellaceae|g__Sutterella	LEfSe	PDCoV	2.53515	0.721	0.756294
Mock - PDCoV	d__Bacteria|p__Firmicutes|c__Bacilli|o__Lactobacillales|f__Streptococcaceae|g__Streptococcus|s__Streptococcus_orisratti	LEfSe	PDCoV	3.92822	0.732459	0.765636
Mock - PDCoV	d__Bacteria|p__Actinobacteriota|c__Actinobacteria	LEfSe	Mock	3.62142	0.748774	0.779973
Mock - PDCoV	d__Bacteria|p__Firmicutes|c__Clostridia|o__Peptostreptococcales-Tissierellales|f__Peptostreptococcales-Tissierellales|g__Anaerococcus	LEfSe	Mock	1.80853	0.848519	0.878162
Mock - PDCoV	d__Bacteria|p__Firmicutes|c__Clostridia|o__Lachnospirales|f__Lachnospiraceae|g__Lachnoclostridium|s__[Clostridium]_aldenense	LEfSe	Mock	2.0918	0.84889	0.878162
Mock - PDCoV	d__Bacteria|p__Proteobacteria|c__Gammaproteobacteria|o__Burkholderiales	LEfSe	Mock	2.45365	0.870516	0.890592
Mock - PDCoV	d__Bacteria|p__Bacteroidota	LEfSe	Mock	4.4956	0.87278	0.890592
Mock - PDCoV	d__Bacteria|p__Bacteroidota|c__Bacteroidia	LEfSe	Mock	4.4956	0.87278	0.890592
Mock - PDCoV	d__Bacteria|p__Bacteroidota|c__Bacteroidia|o__Bacteroidales	LEfSe	Mock	4.4956	0.87278	0.890592
Mock - PDCoV	d__Bacteria|p__Bacteroidota|c__Bacteroidia|o__Bacteroidales|f__Prevotellaceae|g__Prevotella|s__gut_metagenome	LEfSe	PDCoV	2.97796	0.902035	0.908089
Mock - PDCoV	d__Bacteria|p__Fusobacteriota|c__Fusobacteriia|o__Fusobacteriales|f__Fusobacteriaceae|g__Fusobacterium|s__Fusobacterium_necrophorum	LEfSe	PDCoV	1.89458	0.902035	0.908089
Mock - PDCoV	d__Bacteria|p__Bacteroidota|c__Bacteroidia|o__Bacteroidales|f__Bacteroidaceae|g__Bacteroides|s__Bacteroides_uniformis	LEfSe	PDCoV	1.77205	0.902035	0.908089
Mock - PDCoV	d__Bacteria|p__Firmicutes|c__Clostridia|o__Lachnospirales|f__Lachnospiraceae|g__Hungatella	LEfSe	Mock	1.68987	0.902035	0.908089
Mock - PDCoV	d__Bacteria|p__Firmicutes|c__Clostridia|o__Peptostreptococcales-Tissierellales|f__Peptostreptococcales-Tissierellales|g__Anaerococcus|s__Anaerococcus_prevotii	LEfSe	Mock	1.80853	0.923914	0.927004

## Sheet: Table S2
Table S2. Summary of 479 metagenome-assembled genomes (MAGs), including taxonomic classification, genomic features, and quality metrics.
MAG	SGB	domain	phylum	class	order	family	genus	species	genome_size	N50	GC_content	completeness	contamination	number_5S_rRNA	number_16S_rRNA	number_23S_rRNA	number_tRNA	number_genes	quality	# of BSH (K01442) ORF	# of BaiCD (K15870) ORF
PDCoV_4.27	PDCoV_6.15	d__Bacteria	p__Actinomycetota	c__Coriobacteriia	o__Coriobacteriales	f__Coriobacteriaceae	g__Collinsella	s__Collinsella sp002391315	1980021	12807	59.94	90.56	2.89	2	1	1	20	1803	near-complete	1
Mock_2.14	Mock_2.14	d__Bacteria	p__Bacillota	c__Bacilli	o__Lactobacillales	f__Streptococcaceae	g__Streptococcus	s__Streptococcus hyointestinalis	1458403	7703	43.77	80.76	0.16	0	0	0	8	1433	medium-quality	1
Mock_2.24	PDCoV_7.38	d__Bacteria	p__Bacteroidota	c__Bacteroidia	o__Bacteroidales	f__UBA932	g__Cryptobacteroides	s__Cryptobacteroides sp000434935	1655186	6782	49.92	64.09	0.2	0	1	0	15	1453	medium-quality	1
Mock_3.10	Mock_2.40	d__Bacteria	p__Bacillota_A	c__Clostridia	o__Clostridiales	f__Clostridiaceae	g__Sarcina	s__Sarcina perfringens	2015572	4959	28.51	64.55	1.03	3	0	0	19	1872	medium-quality	1
Mock_3.3	PDCoV_1.11	d__Bacteria	p__Bacteroidota	c__Bacteroidia	o__Bacteroidales	f__Tannerellaceae	g__Parabacteroides	s__Parabacteroides distasonis	2632411	4708	46.19	60.17	1.95	1	0	0	10	2247	medium-quality	1
Mock_4.17	Mock_5.61	d__Bacteria	p__Fusobacteriota	c__Fusobacteriia	o__Fusobacteriales	f__Fusobacteriaceae	g__Fusobacterium_A	s__Fusobacterium_A mortiferum	1368514	4595	29.62	66.46	1.14	2	0	0	16	1312	medium-quality	1
Mock_4.3	PDCoV_5.86	d__Bacteria	p__Bacillota_A	c__Clostridia	o__Oscillospirales	f__Ruminococcaceae	g__Gemmiger	s__Gemmiger sp900545545	2520444	15438	59.2	85.26	0.37	0	0	0	18	2397	medium-quality	1
Mock_5.34	PDCoV_4.11	d__Bacteria	p__Bacteroidota	c__Bacteroidia	o__Bacteroidales	f__Tannerellaceae	g__Parabacteroides	s__Parabacteroides merdae	2426345	6325	46.82	65.33	0.19	0	0	0	11	1963	medium-quality	1
Mock_6.19	PDCoV_7.100	d__Bacteria	p__Bacteroidota	c__Bacteroidia	o__Bacteroidales	f__UBA932	g__Cryptobacteroides	s__Cryptobacteroides sp900546445	1090112	5275	49.3	61.01	0.92	1	0	0	10	990	medium-quality	1
Mock_6.42	Mock_4.27	d__Bacteria	p__Bacillota_A	c__Clostridia	o__Oscillospirales	f__Acutalibacteraceae	g__Fimivicinus	s__Fimivicinus sp002320555	2302976	62609	53.11	87.62	0.03	2	0	0	19	2091	medium-quality	1
Mock_6.48	Mock_6.48	d__Bacteria	p__Bacteroidota	c__Bacteroidia	o__Bacteroidales	f__UBA932	g__Cryptobacteroides	s__Cryptobacteroides sp900769145	1882941	7094	51.84	85.81	0.3	0	1	0	14	1652	medium-quality	1
Mock_7.0	Mock_1.18	d__Bacteria	p__Bacteroidota	c__Bacteroidia	o__Bacteroidales	f__Bacteroidaceae	g__Bacteroides	s__Bacteroides fragilis	2604729	5611	44.99	60.33	0.25	1	0	0	14	2036	medium-quality	1
PDCoV_1.17	PDCoV_7.32	d__Bacteria	p__Bacteroidota	c__Bacteroidia	o__Bacteroidales	f__UBA932	g__Cryptobacteroides	s__Cryptobacteroides sp000431015	1823429	6032	53.9	68.5	1.15	0	0	0	17	1558	medium-quality	1
PDCoV_1.28	PDCoV_1.28	d__Bacteria	p__Bacteroidota	c__Bacteroidia	o__Bacteroidales	f__Muribaculaceae	g__CAG-873	s__Unknown	2040165	16383	57.95	88.45	0.17	1	0	0	18	1711	medium-quality	1
PDCoV_1.30	PDCoV_7.7	d__Bacteria	p__Bacteroidota	c__Bacteroidia	o__Bacteroidales	f__UBA932	g__Cryptobacteroides	s__Cryptobacteroides sp004552115	1993272	12186	52.87	74.71	0.8	2	0	0	16	1665	medium-quality	1
PDCoV_1.40	PDCoV_6.47	d__Bacteria	p__Bacillota_A	c__Clostridia	o__Oscillospirales	f__Oscillospiraceae	g__Evtepia	s__Evtepia sp004551945	1589707	3863	61.46	53.54	4.1	0	1	0	14	1661	medium-quality	1	1
PDCoV_1.48	PDCoV_1.48	d__Bacteria	p__Bacteroidota	c__Bacteroidia	o__Bacteroidales	f__Muribaculaceae	g__CAG-873	s__CAG-873 sp945828175	2019855	17609	56.37	83.65	1.51	0	0	0	17	1739	medium-quality	1
PDCoV_1.63	PDCoV_6.15	d__Bacteria	p__Actinomycetota	c__Coriobacteriia	o__Coriobacteriales	f__Coriobacteriaceae	g__Collinsella	s__Collinsella sp002391315	1779164	11627	60.08	84.7	2.44	2	0	0	19	1628	medium-quality	1
PDCoV_1.64	PDCoV_3.70	d__Bacteria	p__Bacteroidota	c__Bacteroidia	o__Bacteroidales	f__Muribaculaceae	g__UBA7173	s__UBA7173 sp001701135	1368428	5079	55.51	57.28	0.56	1	0	0	9	1234	medium-quality	1
PDCoV_1.65	PDCoV_6.97	d__Bacteria	p__Bacillota_A	c__Clostridia	o__Lachnospirales	f__Anaerotignaceae	g__Anaerotignum	s__Anaerotignum sp945912105	1877815	14073	47.65	85.95	0.15	0	1	0	16	1903	medium-quality	1
PDCoV_1.72	Mock_5.61	d__Bacteria	p__Fusobacteriota	c__Fusobacteriia	o__Fusobacteriales	f__Fusobacteriaceae	g__Fusobacterium_A	s__Fusobacterium_A mortiferum	1446500	3899	29.51	64.96	9.75	0	0	0	14	1378	medium-quality	1
PDCoV_2.117	PDCoV_2.117	d__Bacteria	p__Bacteroidota	c__Bacteroidia	o__Bacteroidales	f__Muribaculaceae	g__SFTJ01	s__SFTJ01 sp004557385	2794163	38030	49.33	88.17	0.24	4	0	0	18	2221	medium-quality	1
PDCoV_2.25	PDCoV_4.21	d__Bacteria	p__Bacteroidota	c__Bacteroidia	o__Bacteroidales	f__Bacteroidaceae	g__Bacteroides	s__Unknown	1524199	4868	52.91	58.53	0.22	2	0	0	13	1398	medium-quality	1
PDCoV_2.26	PDCoV_3.70	d__Bacteria	p__Bacteroidota	c__Bacteroidia	o__Bacteroidales	f__Muribaculaceae	g__UBA7173	s__UBA7173 sp001701135	1813689	7413	55.25	81.78	1.49	1	0	0	12	1648	medium-quality	1
PDCoV_2.38	PDCoV_2.38	d__Bacteria	p__Bacillota_A	c__Clostridia	o__Oscillospirales	f__Oscillospiraceae	g__CAG-170	s__CAG-170 sp004555655	1908966	12739	59.6	89.83	3.3	1	0	0	14	1862	medium-quality	1
PDCoV_2.42	Mock_6.48	d__Bacteria	p__Bacteroidota	c__Bacteroidia	o__Bacteroidales	f__UBA932	g__Cryptobacteroides	s__Cryptobacteroides sp900769145	1572920	5059	51.72	51.03	0.9	1	0	0	14	1378	medium-quality	1
PDCoV_3.1	PDCoV_7.98	d__Bacteria	p__Bacteroidota	c__Bacteroidia	o__Bacteroidales	f__Rikenellaceae	g__Alistipes	s__Alistipes shahii	2838851	73631	59.75	89.81	8.88	3	0	0	17	2419	medium-quality	1
PDCoV_3.31	PDCoV_3.31	d__Bacteria	p__Bacteroidota	c__Bacteroidia	o__Bacteroidales	f__Bacteroidaceae	g__UBA4372	s__UBA4372 sp945865175	2504916	14492	55.09	80.6	0.1	0	0	0	17	2070	medium-quality	1
PDCoV_3.41	PDCoV_1.48	d__Bacteria	p__Bacteroidota	c__Bacteroidia	o__Bacteroidales	f__Muribaculaceae	g__CAG-873	s__CAG-873 sp945828175	1980087	13654	56.53	76.75	1.6	0	0	0	14	1699	medium-quality	1
PDCoV_3.47	PDCoV_7.7	d__Bacteria	p__Bacteroidota	c__Bacteroidia	o__Bacteroidales	f__UBA932	g__Cryptobacteroides	s__Cryptobacteroides sp004552115	1734233	7833	52.97	76.66	3.32	1	0	0	13	1465	medium-quality	1
PDCoV_3.69	PDCoV_4.21	d__Bacteria	p__Bacteroidota	c__Bacteroidia	o__Bacteroidales	f__Bacteroidaceae	g__Bacteroides	s__Unknown	2511469	18788	52.29	88.63	4.19	2	0	0	18	2101	medium-quality	1
PDCoV_3.8	PDCoV_7.38	d__Bacteria	p__Bacteroidota	c__Bacteroidia	o__Bacteroidales	f__UBA932	g__Cryptobacteroides	s__Cryptobacteroides sp000434935	2020163	12674	49.98	82.69	2.1	0	0	0	16	1694	medium-quality	1
PDCoV_3.9	Mock_6.48	d__Bacteria	p__Bacteroidota	c__Bacteroidia	o__Bacteroidales	f__UBA932	g__Cryptobacteroides	s__Cryptobacteroides sp900769145	1480605	5127	51.59	54.78	1.29	0	0	0	14	1281	medium-quality	1
PDCoV_4.13	PDCoV_5.7	d__Bacteria	p__Bacillota	c__Bacilli	o__Lactobacillales	f__Lactobacillaceae	g__Limosilactobacillus	s__Limosilactobacillus mucosae	1181475	5464	47.37	68.51	1.7	1	0	0	11	1141	medium-quality	1
PDCoV_4.21	PDCoV_4.21	d__Bacteria	p__Bacteroidota	c__Bacteroidia	o__Bacteroidales	f__Bacteroidaceae	g__Bacteroides	s__Unknown	2451482	31116	52.01	88.56	0.03	4	0	0	19	2036	medium-quality	1
PDCoV_4.46	PDCoV_1.47	d__Bacteria	p__Bacteroidota	c__Bacteroidia	o__Bacteroidales	f__Muribaculaceae	g__CAG-873	s__CAG-873 sp017889945	1503106	4817	52.08	66.18	0.16	1	1	0	10	1394	medium-quality	1
PDCoV_4.48	PDCoV_4.48	d__Bacteria	p__Bacillota_A	c__Clostridia	o__Oscillospirales	f__Oscillospiraceae	g__Limivicinus	s__Limivicinus sp029010715	1302358	4735	56.48	51.71	3.21	0	0	0	6	1237	medium-quality	1
PDCoV_4.61	PDCoV_4.61	d__Bacteria	p__Bacillota_A	c__Clostridia	o__Oscillospirales	f__Oscillospiraceae	g__CAG-170	s__CAG-170 sp002404795	1788140	6716	62.1	71.48	0.32	2	0	0	14	1742	medium-quality	1
PDCoV_4.73	PDCoV_1.274	d__Bacteria	p__Actinomycetota	c__Actinomycetes	o__Actinomycetales	f__Bifidobacteriaceae	g__Bifidobacterium	s__Bifidobacterium thermacidophilum	1843122	15185	60.51	86.09	0.16	0	0	0	19	1539	medium-quality	1
PDCoV_5.16	PDCoV_2.152	d__Bacteria	p__Bacteroidota	c__Bacteroidia	o__Bacteroidales	f__Rikenellaceae	g__Alistipes	s__Alistipes senegalensis	2671763	16801	60.49	83.24	0.05	2	0	0	16	2152	medium-quality	1
PDCoV_5.28	PDCoV_7.32	d__Bacteria	p__Bacteroidota	c__Bacteroidia	o__Bacteroidales	f__UBA932	g__Cryptobacteroides	s__Cryptobacteroides sp000431015	2099888	14128	54.05	79.85	3.28	1	0	0	18	1724	medium-quality	1
PDCoV_5.36	PDCoV_5.36	d__Bacteria	p__Bacillota_A	c__Clostridia	o__Oscillospirales	f__Oscillospiraceae	g__Intestinimonas	s__Intestinimonas massiliensis	1717941	4953	63.1	54.97	4.18	0	0	0	8	1778	medium-quality	1
PDCoV_6.12	PDCoV_6.12	d__Bacteria	p__Bacteroidota	c__Bacteroidia	o__Bacteroidales	f__Muribaculaceae	g__UBA7173	s__UBA7173 sp004557825	2078457	10442	55.29	79.47	0.74	0	0	0	16	1728	medium-quality	1
PDCoV_6.14	PDCoV_1.31	d__Bacteria	p__Bacteroidota	c__Bacteroidia	o__Bacteroidales	f__P3	g__Onthomorpha	s__Onthomorpha sp004551865	1092124	4660	42.55	54.26	0.75	0	0	0	13	944	medium-quality	1
PDCoV_6.15	PDCoV_6.15	d__Bacteria	p__Actinomycetota	c__Coriobacteriia	o__Coriobacteriales	f__Coriobacteriaceae	g__Collinsella	s__Collinsella sp002391315	1646305	13645	60.31	86.44	1.08	2	0	0	21	1480	medium-quality	1
PDCoV_6.17	PDCoV_3.31	d__Bacteria	p__Bacteroidota	c__Bacteroidia	o__Bacteroidales	f__Bacteroidaceae	g__UBA4372	s__UBA4372 sp945865175	1957893	5594	55.14	58.31	0.64	2	0	0	11	1730	medium-quality	1
PDCoV_6.42	PDCoV_5.86	d__Bacteria	p__Bacillota_A	c__Clostridia	o__Oscillospirales	f__Ruminococcaceae	g__Gemmiger	s__Gemmiger sp900545545	2032624	48484	59.77	64.86	1.48	0	0	0	15	1881	medium-quality	1
PDCoV_7.24	PDCoV_4.11	d__Bacteria	p__Bacteroidota	c__Bacteroidia	o__Bacteroidales	f__Tannerellaceae	g__Parabacteroides	s__Parabacteroides merdae	3053498	7202	46.52	76.1	2.2	1	0	0	16	2559	medium-quality	1
PDCoV_7.27	PDCoV_1.274	d__Bacteria	p__Actinomycetota	c__Actinomycetes	o__Actinomycetales	f__Bifidobacteriaceae	g__Bifidobacterium	s__Bifidobacterium thermacidophilum	1806675	12083	60.65	81.23	0.53	0	0	0	17	1527	medium-quality	1
PDCoV_7.30	PDCoV_6.15	d__Bacteria	p__Actinomycetota	c__Coriobacteriia	o__Coriobacteriales	f__Coriobacteriaceae	g__Collinsella	s__Collinsella sp002391315	1664888	11705	60.27	88.09	4.24	0	0	0	21	1528	medium-quality	1
PDCoV_7.53	PDCoV_7.53	d__Bacteria	p__Bacillota_A	c__Clostridia	o__Oscillospirales	f__Oscillospiraceae	g__Hominicoprocola	s__Hominicoprocola sp900317525	1157377	5577	62.66	56.68	0.49	0	0	0	12	1202	medium-quality	1
PDCoV_7.7	PDCoV_7.7	d__Bacteria	p__Bacteroidota	c__Bacteroidia	o__Bacteroidales	f__UBA932	g__Cryptobacteroides	s__Cryptobacteroides sp004552115	1699546	7391	52.94	87.39	1.09	0	0	0	14	1461	medium-quality	1
PDCoV_8.15	PDCoV_1.31	d__Bacteria	p__Bacteroidota	c__Bacteroidia	o__Bacteroidales	f__P3	g__Onthomorpha	s__Onthomorpha sp004551865	1511816	6723	42.52	78.13	1.25	0	0	0	14	1279	medium-quality	1
PDCoV_8.5	PDCoV_3.31	d__Bacteria	p__Bacteroidota	c__Bacteroidia	o__Bacteroidales	f__Bacteroidaceae	g__UBA4372	s__UBA4372 sp945865175	2201694	7504	55.3	73.39	1.29	1	0	0	17	1905	medium-quality	1
Mock_2.12	PDCoV_4.151	d__Bacteria	p__Bacillota	c__Bacilli	o__Lactobacillales	f__Lactobacillaceae	g__Lactobacillus	s__Lactobacillus delbrueckii_B	1929840	28288	50.12	97.58	0.75	4	0	0	14	1808	high-quality	1
Mock_2.150	Mock_6.99	d__Bacteria	p__Bacillota_A	c__Clostridia	o__Lachnospirales	f__Lachnospiraceae	g__Muricomes	s__Unknown	4603675	224759	45.39	95.91	0.54	0	0	0	21	4171	high-quality	1	1
Mock_2.40	Mock_2.40	d__Bacteria	p__Bacillota_A	c__Clostridia	o__Clostridiales	f__Clostridiaceae	g__Sarcina	s__Sarcina perfringens	3321177	125806	27.94	95.01	0.11	4	0	0	19	3080	high-quality	1
Mock_2.46	Mock_1.18	d__Bacteria	p__Bacteroidota	c__Bacteroidia	o__Bacteroidales	f__Bacteroidaceae	g__Bacteroides	s__Bacteroides fragilis	5054025	148426	43.43	94.14	2.09	3	0	0	19	4224	high-quality	1
Mock_2.54	Mock_2.54	d__Bacteria	p__Fusobacteriota	c__Fusobacteriia	o__Fusobacteriales	f__Fusobacteriaceae	g__Fusobacterium_A	s__Fusobacterium_A varium	3500935	76769	29.01	100	0.62	6	0	0	20	3414	high-quality	1
Mock_2.62	Mock_4.27	d__Bacteria	p__Bacillota_A	c__Clostridia	o__Oscillospirales	f__Acutalibacteraceae	g__Fimivicinus	s__Fimivicinus sp002320555	2469005	62768	53.03	93.53	0.08	2	0	0	19	2234	high-quality	1
Mock_2.75	Mock_2.75	d__Bacteria	p__Bacillota	c__Bacilli	o__Lactobacillales	f__Lactobacillaceae	g__Limosilactobacillus	s__Limosilactobacillus reuteri	1635778	24646	38.89	90.04	0.16	2	0	0	17	1637	high-quality	1
Mock_3.0	Mock_2.54	d__Bacteria	p__Fusobacteriota	c__Fusobacteriia	o__Fusobacteriales	f__Fusobacteriaceae	g__Fusobacterium_A	s__Fusobacterium_A varium	2986224	14103	29.18	99.26	2	5	0	0	20	2904	high-quality	1
Mock_3.43	PDCoV_7.132	d__Bacteria	p__Bacillota_A	c__Clostridia	o__Lachnospirales	f__Lachnospiraceae	g__Enterocloster	s__Enterocloster porci	3213617	54174	46.27	96.28	1.74	0	0	0	19	3074	high-quality	1
Mock_4.27	Mock_4.27	d__Bacteria	p__Bacillota_A	c__Clostridia	o__Oscillospirales	f__Acutalibacteraceae	g__Fimivicinus	s__Fimivicinus sp002320555	2393164	61809	53.2	96.98	0.03	1	0	0	17	2180	high-quality	1
Mock_4.30	PDCoV_7.132	d__Bacteria	p__Bacillota_A	c__Clostridia	o__Lachnospirales	f__Lachnospiraceae	g__Enterocloster	s__Enterocloster porci	3307876	161347	46.29	90.17	0.82	0	1	0	20	3155	high-quality	1
Mock_4.47	PDCoV_7.49	d__Bacteria	p__Bacillota_A	c__Clostridia	o__Oscillospirales	f__Ruminococcaceae	g__Ruthenibacterium	s__Ruthenibacterium lactatiformans	2720606	14700	59	91.45	2.47	0	0	0	14	2562	high-quality	1
Mock_5.18	Mock_2.54	d__Bacteria	p__Fusobacteriota	c__Fusobacteriia	o__Fusobacteriales	f__Fusobacteriaceae	g__Fusobacterium_A	s__Fusobacterium_A varium	3250831	15631	29.07	95.41	1.42	5	0	0	20	3143	high-quality	1
Mock_5.23	Mock_1.18	d__Bacteria	p__Bacteroidota	c__Bacteroidia	o__Bacteroidales	f__Bacteroidaceae	g__Bacteroides	s__Bacteroides fragilis	4537009	53275	43.59	94.36	1.04	4	0	0	19	3724	high-quality	1
Mock_5.35	PDCoV_4.81	d__Bacteria	p__Bacteroidota	c__Bacteroidia	o__Bacteroidales	f__Bacteroidaceae	g__Phocaeicola	s__Phocaeicola plebeius_A	3503742	51154	44.37	92.45	0.12	2	0	0	19	2874	high-quality	1
Mock_5.61	Mock_5.61	d__Bacteria	p__Fusobacteriota	c__Fusobacteriia	o__Fusobacteriales	f__Fusobacteriaceae	g__Fusobacterium_A	s__Fusobacterium_A mortiferum	2393569	26899	29.35	99.76	2.53	5	0	0	19	2389	high-quality	1
Mock_5.65	PDCoV_7.132	d__Bacteria	p__Bacillota_A	c__Clostridia	o__Lachnospirales	f__Lachnospiraceae	g__Enterocloster	s__Enterocloster porci	3687205	137761	46.05	97.11	1.69	0	0	0	20	3565	high-quality	1
Mock_6.44	PDCoV_5.86	d__Bacteria	p__Bacillota_A	c__Clostridia	o__Oscillospirales	f__Ruminococcaceae	g__Gemmiger	s__Gemmiger sp900545545	3103546	80742	57.43	94.2	1.06	1	0	0	19	2970	high-quality	1
Mock_6.99	Mock_6.99	d__Bacteria	p__Bacillota_A	c__Clostridia	o__Lachnospirales	f__Lachnospiraceae	g__Muricomes	s__Unknown	4883031	212317	45.38	96.94	0.66	0	2	0	21	4391	high-quality	1	1
Mock_8.14	Mock_1.18	d__Bacteria	p__Bacteroidota	c__Bacteroidia	o__Bacteroidales	f__Bacteroidaceae	g__Bacteroides	s__Bacteroides fragilis	5101749	132279	43.47	95.59	0.84	3	0	0	19	4320	high-quality	1
Mock_8.15	Mock_8.15	d__Bacteria	p__Bacillota_A	c__Clostridia	o__Clostridiales	f__Clostridiaceae	g__Clostridium	s__Clostridium paraputrificum	3578316	173579	29.78	100	0.49	10	1	0	20	3569	high-quality	1	1
Mock_8.20	Mock_2.54	d__Bacteria	p__Fusobacteriota	c__Fusobacteriia	o__Fusobacteriales	f__Fusobacteriaceae	g__Fusobacterium_A	s__Fusobacterium_A varium	3355870	70120	29.06	100	0.65	6	0	0	20	3224	high-quality	1
PDCoV_1.11	PDCoV_1.11	d__Bacteria	p__Bacteroidota	c__Bacteroidia	o__Bacteroidales	f__Tannerellaceae	g__Parabacteroides	s__Parabacteroides distasonis	4524763	27629	45.36	99.41	0.11	5	0	0	18	3763	high-quality	1
PDCoV_1.274	PDCoV_1.274	d__Bacteria	p__Actinomycetota	c__Actinomycetes	o__Actinomycetales	f__Bifidobacteriaceae	g__Bifidobacterium	s__Bifidobacterium thermacidophilum	2050302	244069	60.47	99.68	0.14	0	0	0	20	1630	high-quality	1
PDCoV_1.31	PDCoV_1.31	d__Bacteria	p__Bacteroidota	c__Bacteroidia	o__Bacteroidales	f__P3	g__Onthomorpha	s__Onthomorpha sp004551865	1899684	25893	42.35	99	0.02	0	0	0	18	1635	high-quality	1
PDCoV_1.47	PDCoV_1.47	d__Bacteria	p__Bacteroidota	c__Bacteroidia	o__Bacteroidales	f__Muribaculaceae	g__CAG-873	s__CAG-873 sp017889945	2325203	22699	51.51	99.07	6.33	1	0	0	18	2053	high-quality	1
PDCoV_1.53	PDCoV_3.229	d__Bacteria	p__Bacillota_A	c__Clostridia	o__Oscillospirales	f__Acutalibacteraceae	g__Eubacterium_R	s__Eubacterium_R coprostanoligenes	1627676	13787	40.58	93.99	0.35	2	0	0	16	1493	high-quality	1
PDCoV_1.55	PDCoV_7.56	d__Bacteria	p__Bacteroidota	c__Bacteroidia	o__Bacteroidales	f__Muribaculaceae	g__CAG-873	s__CAG-873 sp001701165	2224823	46094	52.07	94.73	0.16	1	0	0	19	1837	high-quality	1
PDCoV_2.100	PDCoV_2.100	d__Bacteria	p__Bacillota_A	c__Clostridia	o__Oscillospirales	f__Oscillospiraceae	g__UBA738	s__UBA738 sp004557735	1853557	11428	60.23	90.96	3.69	2	1	0	18	1826	high-quality	1
PDCoV_2.53	PDCoV_7.56	d__Bacteria	p__Bacteroidota	c__Bacteroidia	o__Bacteroidales	f__Muribaculaceae	g__CAG-873	s__CAG-873 sp001701165	2478828	49489	51.61	99.95	0.36	1	0	0	19	2019	high-quality	1
PDCoV_2.65	PDCoV_6.119	d__Archaea	p__Methanobacteriota	c__Methanobacteria	o__Methanobacteriales	f__Methanobacteriaceae	g__Methanobrevibacter_A	s__Methanobrevibacter_A smithii	1618626	24472	31.43	97.54	0.98	0	1	1	19	1667	high-quality	1
PDCoV_2.76	PDCoV_7.32	d__Bacteria	p__Bacteroidota	c__Bacteroidia	o__Bacteroidales	f__UBA932	g__Cryptobacteroides	s__Cryptobacteroides sp000431015	2331504	39075	53.73	97.36	1.4	2	0	0	19	1888	high-quality	1
PDCoV_2.90	PDCoV_1.31	d__Bacteria	p__Bacteroidota	c__Bacteroidia	o__Bacteroidales	f__P3	g__Onthomorpha	s__Onthomorpha sp004551865	2027046	69355	42.2	98.28	0.02	1	1	0	19	1720	high-quality	1
PDCoV_3.229	PDCoV_3.229	d__Bacteria	p__Bacillota_A	c__Clostridia	o__Oscillospirales	f__Acutalibacteraceae	g__Eubacterium_R	s__Eubacterium_R coprostanoligenes	1790830	195721	40.14	98.96	0.15	3	0	0	17	1673	high-quality	1
PDCoV_3.23	PDCoV_3.23	d__Bacteria	p__Bacteroidota	c__Bacteroidia	o__Bacteroidales	f__Muribaculaceae	g__Lepagella	s__Lepagella sp000437495	2355351	35173	53.02	96.81	1.51	0	0	0	18	1967	high-quality	1
PDCoV_3.70	PDCoV_3.70	d__Bacteria	p__Bacteroidota	c__Bacteroidia	o__Bacteroidales	f__Muribaculaceae	g__UBA7173	s__UBA7173 sp001701135	2074295	25578	55.25	90.75	0.88	4	0	0	19	1752	high-quality	1
PDCoV_3.73	PDCoV_1.47	d__Bacteria	p__Bacteroidota	c__Bacteroidia	o__Bacteroidales	f__Muribaculaceae	g__CAG-873	s__CAG-873 sp017889945	2364880	19311	51.41	93.9	7.78	0	0	0	18	2114	high-quality	1
PDCoV_3.81	PDCoV_6.97	d__Bacteria	p__Bacillota_A	c__Clostridia	o__Lachnospirales	f__Anaerotignaceae	g__Anaerotignum	s__Anaerotignum sp945912105	2160333	25898	47.29	95.78	1.4	1	0	0	17	2193	high-quality	1
PDCoV_3.98	PDCoV_3.98	d__Bacteria	p__Bacillota_A	c__Clostridia	o__Oscillospirales	f__Oscillospiraceae	g__Faecousia	s__Faecousia sp900546415	1933941	67212	59.93	100	2.08	1	0	0	19	1803	high-quality	1
PDCoV_4.104	PDCoV_5.40	d__Bacteria	p__Bacillota	c__Bacilli	o__Lactobacillales	f__Lactobacillaceae	g__Ligilactobacillus	s__Ligilactobacillus salivarius	2452540	12310	32.56	95.02	8.46	5	0	0	15	2461	high-quality	1
PDCoV_4.113	PDCoV_7.56	d__Bacteria	p__Bacteroidota	c__Bacteroidia	o__Bacteroidales	f__Muribaculaceae	g__CAG-873	s__CAG-873 sp001701165	2294273	35132	51.79	98.48	0.04	0	0	0	17	1870	high-quality	1
PDCoV_4.132	PDCoV_6.119	d__Archaea	p__Methanobacteriota	c__Methanobacteria	o__Methanobacteriales	f__Methanobacteriaceae	g__Methanobrevibacter_A	s__Methanobrevibacter_A smithii	1663800	43431	31.38	99.48	0.42	0	0	0	19	1712	high-quality	1
PDCoV_4.151	PDCoV_4.151	d__Bacteria	p__Bacillota	c__Bacilli	o__Lactobacillales	f__Lactobacillaceae	g__Lactobacillus	s__Lactobacillus delbrueckii_B	2031739	27430	50.44	97.77	0.17	4	0	0	14	1910	high-quality	1
PDCoV_4.180	PDCoV_7.100	d__Bacteria	p__Bacteroidota	c__Bacteroidia	o__Bacteroidales	f__UBA932	g__Cryptobacteroides	s__Cryptobacteroides sp900546445	1689566	83223	48.8	96.84	0.21	2	0	0	18	1476	high-quality	1
PDCoV_4.42	PDCoV_6.47	d__Bacteria	p__Bacillota_A	c__Clostridia	o__Oscillospirales	f__Oscillospiraceae	g__Evtepia	s__Evtepia sp004551945	2202815	26441	61.2	96.99	4.01	3	0	0	19	2135	high-quality	1
PDCoV_4.49	PDCoV_7.32	d__Bacteria	p__Bacteroidota	c__Bacteroidia	o__Bacteroidales	f__UBA932	g__Cryptobacteroides	s__Cryptobacteroides sp000431015	2335677	31304	53.79	97.4	0.94	0	0	1	20	1880	high-quality	1
PDCoV_4.76	PDCoV_4.76	d__Bacteria	p__Bacillota_A	c__Clostridia	o__Clostridiales	f__Clostridiaceae	g__Clostridium	s__Clostridium sp900759995	2963715	7778	27.89	93.56	1.58	5	0	0	19	2724	high-quality	1	1
PDCoV_4.81	PDCoV_4.81	d__Bacteria	p__Bacteroidota	c__Bacteroidia	o__Bacteroidales	f__Bacteroidaceae	g__Phocaeicola	s__Phocaeicola plebeius_A	3731456	105030	44.1	99.95	0.01	2	0	0	19	3060	high-quality	1
PDCoV_4.84	PDCoV_1.31	d__Bacteria	p__Bacteroidota	c__Bacteroidia	o__Bacteroidales	f__P3	g__Onthomorpha	s__Onthomorpha sp004551865	2030989	63757	42.16	98.06	0.03	1	0	0	19	1734	high-quality	1
PDCoV_5.110	PDCoV_7.56	d__Bacteria	p__Bacteroidota	c__Bacteroidia	o__Bacteroidales	f__Muribaculaceae	g__CAG-873	s__CAG-873 sp001701165	2455722	80732	51.53	99.97	0.86	1	0	1	19	1990	high-quality	1
PDCoV_5.151	PDCoV_4.81	d__Bacteria	p__Bacteroidota	c__Bacteroidia	o__Bacteroidales	f__Bacteroidaceae	g__Phocaeicola	s__Phocaeicola plebeius_A	3491045	97024	44.19	92.59	1.23	1	0	0	18	2961	high-quality	1
PDCoV_5.40	PDCoV_5.40	d__Bacteria	p__Bacillota	c__Bacilli	o__Lactobacillales	f__Lactobacillaceae	g__Ligilactobacillus	s__Ligilactobacillus salivarius	2125954	12295	32.63	90.16	1.57	2	0	0	12	2123	high-quality	1
PDCoV_5.61	PDCoV_7.100	d__Bacteria	p__Bacteroidota	c__Bacteroidia	o__Bacteroidales	f__UBA932	g__Cryptobacteroides	s__Cryptobacteroides sp900546445	1655912	34888	48.91	94.09	0.26	0	0	0	20	1433	high-quality	1
PDCoV_5.7	PDCoV_5.7	d__Bacteria	p__Bacillota	c__Bacilli	o__Lactobacillales	f__Lactobacillaceae	g__Limosilactobacillus	s__Limosilactobacillus mucosae	1783654	11244	47.11	90.51	4.49	2	1	0	15	1756	high-quality	1
PDCoV_5.72	PDCoV_6.119	d__Archaea	p__Methanobacteriota	c__Methanobacteria	o__Methanobacteriales	f__Methanobacteriaceae	g__Methanobrevibacter_A	s__Methanobrevibacter_A smithii	1539179	22233	31.52	95.42	0.06	0	0	0	19	1609	high-quality	1
PDCoV_5.86	PDCoV_5.86	d__Bacteria	p__Bacillota_A	c__Clostridia	o__Oscillospirales	f__Ruminococcaceae	g__Gemmiger	s__Gemmiger sp900545545	2666948	43083	58.76	94.57	0.22	0	0	0	18	2540	high-quality	1
PDCoV_5.96	PDCoV_7.98	d__Bacteria	p__Bacteroidota	c__Bacteroidia	o__Bacteroidales	f__Rikenellaceae	g__Alistipes	s__Alistipes shahii	3315258	104208	58.47	99.99	3.07	1	0	0	20	2765	high-quality	1
PDCoV_6.119	PDCoV_6.119	d__Archaea	p__Methanobacteriota	c__Methanobacteria	o__Methanobacteriales	f__Methanobacteriaceae	g__Methanobrevibacter_A	s__Methanobrevibacter_A smithii	1611012	57211	31.41	99.65	0.09	0	0	0	19	1686	high-quality	1
PDCoV_6.16	PDCoV_5.40	d__Bacteria	p__Bacillota	c__Bacilli	o__Lactobacillales	f__Lactobacillaceae	g__Ligilactobacillus	s__Ligilactobacillus salivarius	2191743	11992	32.67	95.14	8.43	0	0	0	16	2142	high-quality	1
PDCoV_6.45	PDCoV_7.56	d__Bacteria	p__Bacteroidota	c__Bacteroidia	o__Bacteroidales	f__Muribaculaceae	g__CAG-873	s__CAG-873 sp001701165	2384556	32424	52.09	99.88	0.03	1	0	0	19	1975	high-quality	1
PDCoV_6.47	PDCoV_6.47	d__Bacteria	p__Bacillota_A	c__Clostridia	o__Oscillospirales	f__Oscillospiraceae	g__Evtepia	s__Evtepia sp004551945	1932431	8392	61.47	96.77	1.89	2	0	0	16	1958	high-quality	1
PDCoV_6.58	PDCoV_3.102	d__Bacteria	p__Bacillota	c__Bacilli	o__Lactobacillales	f__Lactobacillaceae	g__Lactobacillus	s__Lactobacillus amylovorus	1741820	20141	38.3	90.63	0.1	0	1	0	17	1782	high-quality	1
PDCoV_6.79	PDCoV_7.100	d__Bacteria	p__Bacteroidota	c__Bacteroidia	o__Bacteroidales	f__UBA932	g__Cryptobacteroides	s__Cryptobacteroides sp900546445	1831763	130136	48.35	96.63	0.32	2	0	0	18	1594	high-quality	1
PDCoV_6.97	PDCoV_6.97	d__Bacteria	p__Bacillota_A	c__Clostridia	o__Lachnospirales	f__Anaerotignaceae	g__Anaerotignum	s__Anaerotignum sp945912105	2250013	209770	47.11	99.92	0.47	1	0	0	17	2273	high-quality	1
PDCoV_7.100	PDCoV_7.100	d__Bacteria	p__Bacteroidota	c__Bacteroidia	o__Bacteroidales	f__UBA932	g__Cryptobacteroides	s__Cryptobacteroides sp900546445	1751488	47663	48.39	96.8	0.18	2	0	0	20	1493	high-quality	1
PDCoV_7.132	PDCoV_7.132	d__Bacteria	p__Bacillota_A	c__Clostridia	o__Lachnospirales	f__Lachnospiraceae	g__Enterocloster	s__Enterocloster porci	3282402	118989	46.4	95.91	1.25	0	0	0	18	3126	high-quality	1
PDCoV_7.17	PDCoV_7.17	d__Bacteria	p__Bacteroidota	c__Bacteroidia	o__Bacteroidales	f__Bacteroidaceae	g__Phocaeicola	s__Phocaeicola vulgatus	4288607	22975	42.2	97.94	0.39	1	0	0	17	3560	high-quality	1
PDCoV_7.32	PDCoV_7.32	d__Bacteria	p__Bacteroidota	c__Bacteroidia	o__Bacteroidales	f__UBA932	g__Cryptobacteroides	s__Cryptobacteroides sp000431015	2281821	60664	53.61	95.75	0.13	1	0	0	19	1813	high-quality	1
PDCoV_7.38	PDCoV_7.38	d__Bacteria	p__Bacteroidota	c__Bacteroidia	o__Bacteroidales	f__UBA932	g__Cryptobacteroides	s__Cryptobacteroides sp000434935	2129464	31342	49.75	92.75	0.07	1	0	0	18	1757	high-quality	1
PDCoV_7.49	PDCoV_7.49	d__Bacteria	p__Bacillota_A	c__Clostridia	o__Oscillospirales	f__Ruminococcaceae	g__Ruthenibacterium	s__Ruthenibacterium lactatiformans	3249056	77861	58.43	99.33	0.74	0	0	0	19	3048	high-quality	1
PDCoV_7.58	PDCoV_7.58	d__Bacteria	p__Bacillota_A	c__Clostridia	o__Oscillospirales	f__Ruminococcaceae	g__Angelakisella	s__Angelakisella sp004554485	1437998	9601	59.95	90.39	3.89	2	1	0	18	1480	high-quality	1
PDCoV_7.98	PDCoV_7.98	d__Bacteria	p__Bacteroidota	c__Bacteroidia	o__Bacteroidales	f__Rikenellaceae	g__Alistipes	s__Alistipes shahii	3307444	172318	58.43	99.99	2.3	2	0	0	19	2763	high-quality	1
Mock_2.2	Mock_4.13	d__Bacteria	p__Bacteroidota	c__Bacteroidia	o__Bacteroidales	f__Marinifilaceae	g__Butyricimonas	s__Butyricimonas virosa	3019131	5366	42.62	68.19	2.27	2	0	0	15	2450	medium-quality	2
Mock_2.70	PDCoV_3.102	d__Bacteria	p__Bacillota	c__Bacilli	o__Lactobacillales	f__Lactobacillaceae	g__Lactobacillus	s__Lactobacillus amylovorus	1654924	24239	38.22	89.39	0.08	1	0	0	17	1670	medium-quality	2
Mock_4.42	Mock_5.12	d__Bacteria	p__Bacteroidota	c__Bacteroidia	o__Bacteroidales	f__Bacteroidaceae	g__Bacteroides	s__Bacteroides hominis	3898986	138195	44.01	78.66	7.26	3	0	0	19	3228	medium-quality	2
Mock_5.12	Mock_5.12	d__Bacteria	p__Bacteroidota	c__Bacteroidia	o__Bacteroidales	f__Bacteroidaceae	g__Bacteroides	s__Bacteroides hominis	3343599	15631	44.69	69.86	0.31	0	0	0	16	2709	medium-quality	2
Mock_6.70	PDCoV_7.17	d__Bacteria	p__Bacteroidota	c__Bacteroidia	o__Bacteroidales	f__Bacteroidaceae	g__Phocaeicola	s__Phocaeicola vulgatus	4263508	105361	42.31	88.79	0.03	2	0	0	18	3651	medium-quality	2
PDCoV_1.23	PDCoV_7.17	d__Bacteria	p__Bacteroidota	c__Bacteroidia	o__Bacteroidales	f__Bacteroidaceae	g__Phocaeicola	s__Phocaeicola vulgatus	3629060	11287	42.57	85.31	2.04	2	0	0	15	2969	medium-quality	2
PDCoV_3.2	PDCoV_2.152	d__Bacteria	p__Bacteroidota	c__Bacteroidia	o__Bacteroidales	f__Rikenellaceae	g__Alistipes	s__Alistipes senegalensis	2584930	20536	60.49	82.54	0.82	1	0	0	16	2093	medium-quality	2
PDCoV_3.36	PDCoV_1.11	d__Bacteria	p__Bacteroidota	c__Bacteroidia	o__Bacteroidales	f__Tannerellaceae	g__Parabacteroides	s__Parabacteroides distasonis	4258001	13319	45.55	88.45	0.88	7	0	0	17	3502	medium-quality	2
PDCoV_5.18	PDCoV_7.17	d__Bacteria	p__Bacteroidota	c__Bacteroidia	o__Bacteroidales	f__Bacteroidaceae	g__Phocaeicola	s__Phocaeicola vulgatus	3823041	84831	42.16	80.22	3.68	1	0	0	17	3134	medium-quality	2
PDCoV_5.31	PDCoV_5.31	d__Bacteria	p__Bacteroidota	c__Bacteroidia	o__Bacteroidales	f__UBA932	g__Cryptobacteroides	s__Cryptobacteroides sp022777585	1860181	5686	51.79	64.92	5.92	0	0	0	10	1635	medium-quality	2
PDCoV_5.84	Mock_4.13	d__Bacteria	p__Bacteroidota	c__Bacteroidia	o__Bacteroidales	f__Marinifilaceae	g__Butyricimonas	s__Butyricimonas virosa	3168166	6342	42.89	79.97	1.46	1	0	0	16	2556	medium-quality	2
PDCoV_8.0	PDCoV_2.152	d__Bacteria	p__Bacteroidota	c__Bacteroidia	o__Bacteroidales	f__Rikenellaceae	g__Alistipes	s__Alistipes senegalensis	1604921	4570	61.28	52.29	0.7	0	0	0	11	1423	medium-quality	2
Mock_1.18	Mock_1.18	d__Bacteria	p__Bacteroidota	c__Bacteroidia	o__Bacteroidales	f__Bacteroidaceae	g__Bacteroides	s__Bacteroides fragilis	5135988	183793	43.46	100	0.11	3	0	0	19	4374	high-quality	2
Mock_3.42	Mock_1.18	d__Bacteria	p__Bacteroidota	c__Bacteroidia	o__Bacteroidales	f__Bacteroidaceae	g__Bacteroides	s__Bacteroides fragilis	5164134	234236	43.47	100	0.13	3	0	0	19	4384	high-quality	2
Mock_4.13	Mock_4.13	d__Bacteria	p__Bacteroidota	c__Bacteroidia	o__Bacteroidales	f__Marinifilaceae	g__Butyricimonas	s__Butyricimonas virosa	3957224	10401	42.64	90.68	0.58	1	0	0	14	3205	high-quality	2
Mock_4.36	Mock_4.36	d__Bacteria	p__Bacteroidota	c__Bacteroidia	o__Bacteroidales	f__Bacteroidaceae	g__Bacteroides	s__Bacteroides thetaiotaomicron	5621471	177309	42.59	94.25	0.19	2	0	0	21	4396	high-quality	2
Mock_4.46	Mock_4.46	d__Bacteria	p__Bacteroidota	c__Bacteroidia	o__Bacteroidales	f__Bacteroidaceae	g__Bacteroides	s__Bacteroides uniformis	3858716	38397	46.91	92.47	0.49	4	0	0	18	3075	high-quality	2
Mock_4.84	PDCoV_7.17	d__Bacteria	p__Bacteroidota	c__Bacteroidia	o__Bacteroidales	f__Bacteroidaceae	g__Phocaeicola	s__Phocaeicola vulgatus	4457865	111254	42.07	95.44	0.01	1	0	0	19	3692	high-quality	2
Mock_5.28	PDCoV_7.17	d__Bacteria	p__Bacteroidota	c__Bacteroidia	o__Bacteroidales	f__Bacteroidaceae	g__Phocaeicola	s__Phocaeicola vulgatus	4241383	54825	41.87	94.86	3.25	4	0	0	19	3559	high-quality	2
Mock_5.41	Mock_4.46	d__Bacteria	p__Bacteroidota	c__Bacteroidia	o__Bacteroidales	f__Bacteroidaceae	g__Bacteroides	s__Bacteroides uniformis	3670250	67645	46.63	92.46	2.8	3	0	0	19	3063	high-quality	2
Mock_8.23	Mock_8.23	d__Bacteria	p__Bacillota	c__Bacilli	o__Lactobacillales	f__Enterococcaceae	g__Enterococcus_D	s__Enterococcus_D gallinarum	3295384	85761	40.55	100	0.09	2	0	0	19	3253	high-quality	2
PDCoV_1.15	PDCoV_3.102	d__Bacteria	p__Bacillota	c__Bacilli	o__Lactobacillales	f__Lactobacillaceae	g__Lactobacillus	s__Lactobacillus amylovorus	1915733	38321	38.04	99.98	0.05	0	0	0	17	1963	high-quality	2
PDCoV_2.152	PDCoV_2.152	d__Bacteria	p__Bacteroidota	c__Bacteroidia	o__Bacteroidales	f__Rikenellaceae	g__Alistipes	s__Alistipes senegalensis	3024445	98599	59.65	94.91	0.31	2	0	0	19	2388	high-quality	2
PDCoV_3.102	PDCoV_3.102	d__Bacteria	p__Bacillota	c__Bacilli	o__Lactobacillales	f__Lactobacillaceae	g__Lactobacillus	s__Lactobacillus amylovorus	1931960	38321	38.05	99.98	0.05	0	0	0	17	1980	high-quality	2
PDCoV_3.68	PDCoV_3.68	d__Bacteria	p__Bacteroidota	c__Bacteroidia	o__Bacteroidales	f__Muribaculaceae	g__Lepagella	s__Lepagella sp002491165	2653519	13054	55.64	92.97	1.56	0	0	0	17	2228	high-quality	2
PDCoV_4.160	PDCoV_2.152	d__Bacteria	p__Bacteroidota	c__Bacteroidia	o__Bacteroidales	f__Rikenellaceae	g__Alistipes	s__Alistipes senegalensis	2986920	98600	59.64	94.21	0.32	2	0	0	19	2360	high-quality	2
PDCoV_4.69	Mock_4.13	d__Bacteria	p__Bacteroidota	c__Bacteroidia	o__Bacteroidales	f__Marinifilaceae	g__Butyricimonas	s__Butyricimonas virosa	4212074	31528	42.33	90.03	1.14	2	0	0	18	3400	high-quality	2
PDCoV_5.58	PDCoV_3.102	d__Bacteria	p__Bacillota	c__Bacilli	o__Lactobacillales	f__Lactobacillaceae	g__Lactobacillus	s__Lactobacillus amylovorus	1958162	23070	38.16	99.79	3.93	2	0	0	18	2018	high-quality	2
Mock_2.29	Mock_2.29	d__Bacteria	p__Bacillota	c__Bacilli	o__Lactobacillales	f__Lactobacillaceae	g__Lactobacillus	s__Lactobacillus sp947171515	1812577	21893	34.43	99.43	2	0	0	0	13	1781	high-quality	3
Mock_4.74	PDCoV_1.11	d__Bacteria	p__Bacteroidota	c__Bacteroidia	o__Bacteroidales	f__Tannerellaceae	g__Parabacteroides	s__Parabacteroides distasonis	4673225	150906	45.2	99.99	0.23	7	0	0	19	3900	high-quality	3
Mock_5.55	PDCoV_1.11	d__Bacteria	p__Bacteroidota	c__Bacteroidia	o__Bacteroidales	f__Tannerellaceae	g__Parabacteroides	s__Parabacteroides distasonis	4863023	172109	45.16	99.99	0.42	7	0	0	19	4124	high-quality	3
Mock_6.115	PDCoV_1.11	d__Bacteria	p__Bacteroidota	c__Bacteroidia	o__Bacteroidales	f__Tannerellaceae	g__Parabacteroides	s__Parabacteroides distasonis	4871656	162600	45.18	99.99	0.28	7	0	0	19	4117	high-quality	3
PDCoV_5.136	PDCoV_1.11	d__Bacteria	p__Bacteroidota	c__Bacteroidia	o__Bacteroidales	f__Tannerellaceae	g__Parabacteroides	s__Parabacteroides distasonis	4673179	209895	45.17	99.99	0.28	7	0	0	19	3924	high-quality	3
PDCoV_7.40	PDCoV_1.11	d__Bacteria	p__Bacteroidota	c__Bacteroidia	o__Bacteroidales	f__Tannerellaceae	g__Parabacteroides	s__Parabacteroides distasonis	4487347	31329	45.3	96.14	0.19	5	0	0	18	3763	high-quality	3
Mock_6.31	Mock_4.58	d__Bacteria	p__Bacillota	c__Bacilli	o__Lactobacillales	f__Enterococcaceae	g__Enterococcus_E	s__Enterococcus_E cecorum	1185084	4801	36.95	50.38	1.75	0	0	0	6	1157	medium-quality	4
Mock_4.58	Mock_4.58	d__Bacteria	p__Bacillota	c__Bacilli	o__Lactobacillales	f__Enterococcaceae	g__Enterococcus_E	s__Enterococcus_E cecorum	2029833	32874	36.57	91.2	0.12	4	0	0	18	2041	high-quality	4
PDCoV_6.56	Mock_2.29	d__Bacteria	p__Bacillota	c__Bacilli	o__Lactobacillales	f__Lactobacillaceae	g__Lactobacillus	s__Lactobacillus sp947171515	2155824	77961	34.56	100	6.77	0	0	0	18	2180	high-quality	4
PDCoV_3.35	PDCoV_1.130	d__Bacteria	p__Bacillota_A	c__Clostridia	o__Christensenellales	f__CAG-138	g__Phil1	s__Phil1 sp001940855	1883702	16117	53.06	91.89	1.15	1	1	1	20	1843	near-complete
PDCoV_8.6	PDCoV_2.74	d__Bacteria	p__Bacillota_A	c__Clostridia	o__Oscillospirales	f__Acutalibacteraceae	g__Fimivicinus	s__Fimivicinus sp900544715	2291314	7843	53.94	92.28	3.56	2	1	1	19	2250	near-complete
Mock_5.27	Mock_5.27	d__Bacteria	p__Bacillota_A	c__Clostridia	o__Lachnospirales	f__Anaerotignaceae	g__Anaerotignum	s__Anaerotignum sp022786605	2996004	113854	45.05	94.02	0.75	5	1	1	20	3089	near-complete
PDCoV_4.105	PDCoV_1.45	d__Bacteria	p__Bacillota_I	c__Bacilli_A	o__Erysipelotrichales	f__Erysipelotrichaceae	g__UBA636	s__UBA636 sp022776215	1519048	17558	32.81	95.2	0.7	1	1	1	19	1515	near-complete
PDCoV_1.6	PDCoV_4.120	d__Bacteria	p__Bacillota_A	c__Clostridia	o__Oscillospirales	f__Ruminococcaceae	g__Angelakisella	s__Angelakisella sp004557855	1597799	15764	59.38	95.72	0.46	5	1	1	19	1519	near-complete
PDCoV_3.63	PDCoV_1.45	d__Bacteria	p__Bacillota_I	c__Bacilli_A	o__Erysipelotrichales	f__Erysipelotrichaceae	g__UBA636	s__UBA636 sp022776215	1795513	41629	32.59	97.85	0.74	1	1	1	20	1817	near-complete
PDCoV_7.52	PDCoV_1.45	d__Bacteria	p__Bacillota_I	c__Bacilli_A	o__Erysipelotrichales	f__Erysipelotrichaceae	g__UBA636	s__UBA636 sp022776215	1811696	23284	32.44	98.32	2.49	1	1	1	20	1844	near-complete
PDCoV_3.28	PDCoV_3.28	d__Bacteria	p__Bacillota_A	c__Clostridia	o__Lachnospirales	f__Lachnospiraceae	g__Brotaphodocola	s__Brotaphodocola sp022776445	1690051	4267	49.7	50.02	0.19	0	0	0	6	1648	medium-quality
PDCoV_3.30	PDCoV_3.30	d__Bacteria	p__Myxococcota	c__Bradymonadia	o__UBA4248	f__UBA4248	g__UBA4248	s__UBA4248 sp004554395	1290482	3911	52.69	50.06	1.38	0	0	0	10	1131	medium-quality
PDCoV_2.83	PDCoV_2.83	d__Bacteria	p__Bacteroidota	c__Bacteroidia	o__Bacteroidales	f__UBA932	g__Cryptobacteroides	s__Cryptobacteroides sp004552965	1410243	5564	54.05	51.32	0.54	0	0	0	12	1259	medium-quality
PDCoV_2.98	PDCoV_2.98	d__Bacteria	p__Planctomycetota	c__Planctomycetia	o__Pirellulales	f__Thermoguttaceae	g__RUG369	s__RUG369 sp004556055	1939504	23862	54.59	53.81	0.06	0	0	0	16	1448	medium-quality
PDCoV_3.65	PDCoV_4.7	d__Bacteria	p__Bacillota_A	c__Clostridia	o__Christensenellales	f__Aristaeellaceae	g__Limiplasma	s__Limiplasma sp004556545	1894779	4776	58.91	53.96	0.26	0	0	0	14	1795	medium-quality
PDCoV_2.31	PDCoV_2.31	d__Bacteria	p__Bacillota_I	c__Bacilli_A	o__Erysipelotrichales	f__Erysipelotrichaceae	g__UBA1783	s__UBA1783 sp016302195	1061747	4310	32.06	54.21	0.87	0	0	0	10	1007	medium-quality
PDCoV_4.37	PDCoV_2.10	d__Bacteria	p__Bacillota_A	c__Clostridia	o__Christensenellales	f__Aristaeellaceae	g__Ventricola	s__Ventricola sp004557905	1794419	4524	62.8	54.21	4.16	2	1	0	14	1761	medium-quality
Mock_8.3	Mock_7.2	d__Bacteria	p__Bacillota_I	c__Bacilli_A	o__Erysipelotrichales	f__Erysipelotrichaceae	g__Clostridium_AQ	s__Clostridium_AQ innocuum	2203134	4710	44.35	54.5	2.81	0	0	0	11	2189	medium-quality		1
PDCoV_4.72	PDCoV_4.72	d__Bacteria	p__Bacillota_A	c__Clostridia	o__Christensenellales	f__CAG-138	g__SFEL01	s__SFEL01 sp004557245	843749	4100	53.83	54.94	0.65	0	0	0	8	875	medium-quality
PDCoV_5.30	PDCoV_4.44	d__Bacteria	p__Bacteroidota	c__Bacteroidia	o__Bacteroidales	f__Bacteroidaceae	g__Prevotella	s__Prevotella sp900544495	1672283	10135	49.23	55.5	0.74	1	0	0	15	1337	medium-quality
Mock_3.14	Mock_7.2	d__Bacteria	p__Bacillota_I	c__Bacilli_A	o__Erysipelotrichales	f__Erysipelotrichaceae	g__Clostridium_AQ	s__Clostridium_AQ innocuum	2175794	4512	45.23	56.03	2.94	0	0	0	7	2168	medium-quality		1
PDCoV_3.5	PDCoV_4.40	d__Bacteria	p__Bacillota_A	c__Clostridia	o__Peptostreptococcales	f__Anaerovoracaceae	g__UMGS973	s__UMGS973 sp900547295	1097892	4129	43.62	56.17	1.95	1	1	1	10	1069	medium-quality
Mock_2.22	PDCoV_2.77	d__Bacteria	p__Bacillota	c__Bacilli	o__Lactobacillales	f__Streptococcaceae	g__Streptococcus	s__Streptococcus orisratti	1196404	23260	38.67	56.2	2.93	0	0	0	10	1128	medium-quality
PDCoV_6.0	Mock_5.40	d__Bacteria	p__Bacillota_C	c__Negativicutes	o__Veillonellales	f__Veillonellaceae	g__Veillonella	s__Veillonella caviae	1125684	4392	38.96	56.72	2.12	0	0	0	9	1055	medium-quality
Mock_5.1	Mock_4.12	d__Bacteria	p__Bacillota_A	c__Clostridia	o__Lachnospirales	f__Lachnospiraceae	g__Enterocloster	s__Enterocloster aldenensis	3059772	5130	51.71	56.97	2.79	0	0	0	13	2925	medium-quality
PDCoV_2.20	PDCoV_2.20	d__Bacteria	p__Bacillota_A	c__Clostridia	o__Oscillospirales	f__Ruminococcaceae	g__Ruthenibacterium	s__Ruthenibacterium sp944388395	1533069	5516	56.92	57.32	0.21	0	0	0	7	1613	medium-quality
PDCoV_2.10	PDCoV_2.10	d__Bacteria	p__Bacillota_A	c__Clostridia	o__Christensenellales	f__Aristaeellaceae	g__Ventricola	s__Ventricola sp004557905	1757658	4754	62.6	57.53	2.38	1	0	0	14	1756	medium-quality
PDCoV_4.111	PDCoV_3.102	d__Bacteria	p__Bacillota	c__Bacilli	o__Lactobacillales	f__Lactobacillaceae	g__Lactobacillus	s__Lactobacillus amylovorus	1002005	15141	38.93	58.11	0.15	1	1	0	18	1025	medium-quality
PDCoV_4.19	PDCoV_4.19	d__Bacteria	p__Bacillota_A	c__Clostridia	o__Oscillospirales	f__Oscillospiraceae	g__CAG-170	s__CAG-170 sp003516765	1299021	4779	57.91	58.2	0.28	0	0	0	9	1342	medium-quality
Mock_6.3	PDCoV_2.92	d__Bacteria	p__Bacillota_A	c__Clostridia	o__Oscillospirales	f__Butyricicoccaceae	g__Agathobaculum	s__Agathobaculum butyriciproducens	1246741	4913	56.11	58.67	0.05	0	0	0	15	1259	medium-quality
PDCoV_5.13	PDCoV_3.149	d__Bacteria	p__Bacillota_A	c__Clostridia	o__Oscillospirales	f__Oscillospiraceae	g__Vescimonas	s__Vescimonas sp003487665	1171327	5434	62.57	58.95	0.35	1	0	0	7	1185	medium-quality
PDCoV_6.19	PDCoV_5.7	d__Bacteria	p__Bacillota	c__Bacilli	o__Lactobacillales	f__Lactobacillaceae	g__Limosilactobacillus	s__Limosilactobacillus mucosae	1075765	5004	47.49	59.35	0.39	0	0	0	15	1073	medium-quality
PDCoV_2.39	PDCoV_2.39	d__Bacteria	p__Bacteroidota	c__Bacteroidia	o__Bacteroidales	f__Bacteroidaceae	g__Alloprevotella	s__Alloprevotella sp004552865	1421740	4577	53.08	60.24	0.59	0	0	0	13	1208	medium-quality
PDCoV_3.29	PDCoV_3.29	d__Bacteria	p__Bacillota_A	c__Clostridia	o__Lachnospirales	f__Lachnospiraceae	g__Oribacterium	s__Oribacterium sp004554245	1508838	5833	55.56	60.3	0.14	0	0	0	15	1356	medium-quality
PDCoV_6.73	Mock_2.1	d__Bacteria	p__Bacteroidota	c__Bacteroidia	o__Bacteroidales	f__Tannerellaceae	g__Parabacteroides	s__Parabacteroides sp022775005	1892627	5431	49.84	61.02	0.15	2	0	0	16	1657	medium-quality
PDCoV_7.31	PDCoV_7.31	d__Bacteria	p__Bacillota_A	c__Clostridia	o__Oscillospirales	f__Oscillospiraceae	g__Limivicinus	s__Limivicinus sp946061515	1492503	5506	57.37	61.37	4.24	0	0	0	10	1517	medium-quality		1
PDCoV_1.16	PDCoV_2.190	d__Bacteria	p__Bacillota_A	c__Clostridia	o__Oscillospirales	f__Oscillospiraceae	g__F23-B02	s__F23-B02 sp004558025	1153323	5167	55.06	61.44	0.41	1	1	0	16	1191	medium-quality
Mock_6.21	PDCoV_2.12	d__Bacteria	p__Bacillota_A	c__Clostridia	o__Lachnospirales	f__Lachnospiraceae	g__Clostridium_AP	s__Clostridium_AP scindens	1733269	5110	48.43	61.6	0.33	0	0	0	11	1771	medium-quality
PDCoV_3.26	PDCoV_6.59	d__Bacteria	p__Bacillota_A	c__Clostridia	o__Lachnospirales	f__Lachnospiraceae	g__Dorea_A	s__Dorea_A sp016295505	1442051	4763	44	61.81	1.53	0	0	0	14	1380	medium-quality
PDCoV_1.7	PDCoV_4.107	d__Bacteria	p__Bacteroidota	c__Bacteroidia	o__Bacteroidales	f__Bacteroidaceae	g__Prevotella	s__Prevotella sp002251385	1834140	13171	55.47	63.18	0.77	0	0	0	10	1567	medium-quality
PDCoV_2.3	Mock_4.40	d__Bacteria	p__Bacillota_A	c__Clostridia	o__Lachnospirales	f__Lachnospiraceae	g__Enterocloster	s__Enterocloster clostridioformis	2833232	5405	50.83	63.34	4.71	0	0	0	15	2797	medium-quality
Mock_1.3	Mock_1.3	d__Bacteria	p__Actinomycetota	c__Actinomycetes	o__Actinomycetales	f__Micrococcaceae	g__Rothia	s__Rothia nasimurium_D	1464977	5013	60.41	63.59	0.42	1	0	0	15	1465	medium-quality
PDCoV_2.9	PDCoV_2.9	d__Bacteria	p__Bacillota_A	c__Clostridia	o__Christensenellales	f__Aristaeellaceae	g__Ventricola	s__Unknown	2688181	3997	65.33	63.6	6.11	0	0	0	18	2563	medium-quality
PDCoV_2.48	PDCoV_7.7	d__Bacteria	p__Bacteroidota	c__Bacteroidia	o__Bacteroidales	f__UBA932	g__Cryptobacteroides	s__Cryptobacteroides sp004552115	1662608	6889	52.82	63.78	4.75	1	0	0	11	1416	medium-quality
PDCoV_4.16	PDCoV_4.16	d__Bacteria	p__Bacillota_A	c__Clostridia	o__Oscillospirales	f__Ruminococcaceae	g__Gemmiger	s__Unknown	1820097	7235	61.76	63.78	0.35	1	0	0	13	1801	medium-quality		1
Mock_6.28	PDCoV_2.88	d__Bacteria	p__Bacillota_I	c__Bacilli_A	o__Erysipelotrichales	f__Erysipelotrichaceae	g__JAHHTG01	s__JAHHTG01 sp029097145	889401	4184	34.55	63.79	0.13	2	1	1	12	868	medium-quality
PDCoV_5.48	PDCoV_6.51	d__Bacteria	p__Bacillota_I	c__Bacilli_A	o__Erysipelotrichales	f__Erysipelotrichaceae	g__Holdemanella	s__Holdemanella porci	1149409	5231	34.6	64.24	0.29	0	0	0	14	1132	medium-quality
Mock_6.33	Mock_4.69	d__Bacteria	p__Bacillota_A	c__Clostridia	o__Oscillospirales	f__Acutalibacteraceae	g__Limousia	s__Limousia pullorum	1476949	5641	40.82	64.3	0.18	1	0	0	12	1367	medium-quality
PDCoV_2.36	PDCoV_4.44	d__Bacteria	p__Bacteroidota	c__Bacteroidia	o__Bacteroidales	f__Bacteroidaceae	g__Prevotella	s__Prevotella sp900544495	1928929	10223	49.08	65.31	0.23	2	0	0	14	1563	medium-quality
Mock_1.2	PDCoV_7.132	d__Bacteria	p__Bacillota_A	c__Clostridia	o__Lachnospirales	f__Lachnospiraceae	g__Enterocloster	s__Enterocloster porci	1817542	6343	47.31	65.5	1.43	0	0	0	9	1656	medium-quality
PDCoV_4.44	PDCoV_4.44	d__Bacteria	p__Bacteroidota	c__Bacteroidia	o__Bacteroidales	f__Bacteroidaceae	g__Prevotella	s__Prevotella sp900544495	1956627	11432	49.13	65.7	0.12	2	0	0	16	1592	medium-quality
PDCoV_1.77	PDCoV_6.12	d__Bacteria	p__Bacteroidota	c__Bacteroidia	o__Bacteroidales	f__Muribaculaceae	g__UBA7173	s__UBA7173 sp004557825	1495798	5085	55.83	66.06	1.72	1	0	0	12	1284	medium-quality
PDCoV_4.12	PDCoV_2.101	d__Bacteria	p__Bacillota_A	c__Clostridia	o__Christensenellales	f__CAG-138	g__UBA1685	s__UBA1685 sp004560435	1501997	5589	57.88	66.33	1.14	1	0	0	19	1553	medium-quality
PDCoV_6.8	PDCoV_6.8	d__Bacteria	p__Bacillota_A	c__Clostridia	o__Oscillospirales	f__Oscillospiraceae	g__Intestinimonas	s__Intestinimonas massiliensis	2263294	50289	61.57	66.82	3.39	2	0	0	18	2245	medium-quality
Mock_6.20	PDCoV_6.15	d__Bacteria	p__Actinomycetota	c__Coriobacteriia	o__Coriobacteriales	f__Coriobacteriaceae	g__Collinsella	s__Collinsella sp002391315	1231569	5457	60.24	67.56	0.84	1	1	1	17	1158	medium-quality
Mock_4.12	Mock_4.12	d__Bacteria	p__Bacillota_A	c__Clostridia	o__Lachnospirales	f__Lachnospiraceae	g__Enterocloster	s__Enterocloster aldenensis	3305847	5221	51.39	67.7	3.32	0	0	0	16	3148	medium-quality
PDCoV_2.67	PDCoV_5.113	d__Bacteria	p__Bacillota_A	c__Clostridia	o__Oscillospirales	f__Oscillospiraceae	g__Lawsonibacter_A	s__Lawsonibacter_A hominis	2028860	6184	63.26	68.46	4.23	0	1	0	11	2006	medium-quality
PDCoV_4.107	PDCoV_4.107	d__Bacteria	p__Bacteroidota	c__Bacteroidia	o__Bacteroidales	f__Bacteroidaceae	g__Prevotella	s__Prevotella sp002251385	2029487	25371	54.71	69.23	0.4	1	0	0	15	1712	medium-quality
Mock_2.6	PDCoV_7.132	d__Bacteria	p__Bacillota_A	c__Clostridia	o__Lachnospirales	f__Lachnospiraceae	g__Enterocloster	s__Enterocloster porci	1776122	5240	47.25	69.92	2.3	0	0	0	12	1671	medium-quality
PDCoV_1.60	PDCoV_7.58	d__Bacteria	p__Bacillota_A	c__Clostridia	o__Oscillospirales	f__Ruminococcaceae	g__Angelakisella	s__Angelakisella sp004554485	1117812	4730	59.87	71.03	3.49	1	0	0	16	1140	medium-quality
Mock_6.25	PDCoV_3.32	d__Bacteria	p__Bacteroidota	c__Bacteroidia	o__Bacteroidales	f__Bacteroidaceae	g__Prevotella	s__Prevotella pectinovora	1948053	7769	49.78	72.55	0.25	1	0	0	14	1526	medium-quality
PDCoV_5.9	PDCoV_4.120	d__Bacteria	p__Bacillota_A	c__Clostridia	o__Oscillospirales	f__Ruminococcaceae	g__Angelakisella	s__Angelakisella sp004557855	1354414	7552	59	72.9	0	3	1	0	18	1279	medium-quality
PDCoV_8.16	PDCoV_1.42	d__Bacteria	p__Bacteroidota	c__Bacteroidia	o__Bacteroidales	f__Bacteroidaceae	g__Prevotella	s__Prevotella sp900552515	2144131	7299	49.24	73.19	3.2	2	0	0	14	1793	medium-quality
Mock_4.9	PDCoV_4.151	d__Bacteria	p__Bacillota	c__Bacilli	o__Lactobacillales	f__Lactobacillaceae	g__Lactobacillus	s__Lactobacillus delbrueckii_B	1437424	6230	50.21	73.76	2.2	2	0	0	19	1427	medium-quality
PDCoV_7.19	PDCoV_6.32	d__Bacteria	p__Bacillota_A	c__Clostridia	o__Lachnospirales	f__Lachnospiraceae	g__JAFBIX01	s__JAFBIX01 sp021531895	1800748	5334	41.38	73.8	2.2	0	0	0	15	1720	medium-quality
PDCoV_5.68	PDCoV_5.68	d__Bacteria	p__Bacteroidota	c__Bacteroidia	o__Bacteroidales	f__UBA932	g__Cryptobacteroides	s__Cryptobacteroides sp000433355	2216827	14524	51.65	74.01	0.5	0	0	0	20	1830	medium-quality
PDCoV_3.16	PDCoV_1.46	d__Bacteria	p__Bacteroidota	c__Bacteroidia	o__Bacteroidales	f__Bacteroidaceae	g__Alloprevotella	s__Alloprevotella sp004557185	1972797	6997	58.52	74.49	0.07	0	0	0	13	1601	medium-quality
PDCoV_3.22	PDCoV_1.13	d__Bacteria	p__Bacteroidota	c__Bacteroidia	o__Bacteroidales	f__Bacteroidaceae	g__Alloprevotella	s__Alloprevotella sp022772475	1903237	7537	60.75	75.04	1.74	1	0	0	15	1601	medium-quality
PDCoV_7.29	PDCoV_2.164	d__Bacteria	p__Bacillota_A	c__Clostridia	o__Oscillospirales	f__Oscillospiraceae	g__Intestinimonas	s__Intestinimonas butyriciproducens	2305507	5943	60.39	75.06	3.88	1	0	0	18	2383	medium-quality
PDCoV_5.50	PDCoV_5.50	d__Bacteria	p__Pseudomonadota	c__Gammaproteobacteria	o__Burkholderiales	f__Burkholderiaceae	g__Sutterella	s__Sutterella wadsworthensis_A	1297365	5988	63.04	75.13	0.46	1	0	0	16	1225	medium-quality
PDCoV_2.28	PDCoV_4.7	d__Bacteria	p__Bacillota_A	c__Clostridia	o__Christensenellales	f__Aristaeellaceae	g__Limiplasma	s__Limiplasma sp004556545	2707393	10870	58.6	75.65	2.18	0	0	0	14	2436	medium-quality
Mock_4.50	Mock_2.119	d__Bacteria	p__Bacillota_A	c__Clostridia	o__Lachnospirales	f__Lachnospiraceae	g__Mediterraneibacter	s__Mediterraneibacter torques	1739169	6566	42.57	76.19	1.2	0	0	0	11	1459	medium-quality		1
PDCoV_4.50	PDCoV_2.117	d__Bacteria	p__Bacteroidota	c__Bacteroidia	o__Bacteroidales	f__Muribaculaceae	g__SFTJ01	s__SFTJ01 sp004557385	2301585	7469	49.29	76.24	1.62	1	0	0	15	1962	medium-quality
PDCoV_6.38	PDCoV_6.38	d__Bacteria	p__Bacillota_A	c__Clostridia	o__Oscillospirales	f__Oscillospiraceae	g__Limivicinus	s__Limivicinus sp003150355	1640715	7093	57.14	76.36	1.67	0	0	0	13	1726	medium-quality
PDCoV_2.12	PDCoV_2.12	d__Bacteria	p__Bacillota_A	c__Clostridia	o__Lachnospirales	f__Lachnospiraceae	g__Clostridium_AP	s__Clostridium_AP scindens	2127461	6333	48.07	77.25	0.37	0	0	0	11	2163	medium-quality		2
PDCoV_1.2	PDCoV_1.2	d__Bacteria	p__Bacillota_A	c__Clostridia	o__Lachnospirales	f__Lachnospiraceae	g__Roseburia	s__Roseburia sp022771695	2394349	6678	44.4	77.34	1.53	0	0	0	15	2125	medium-quality
PDCoV_3.34	PDCoV_5.33	d__Bacteria	p__Bacillota_I	c__Bacilli_A	o__RF39	f__UBA660	g__CAG-302	s__CAG-302 sp934162325	819010	5074	26.59	77.68	0.14	0	0	0	12	829	medium-quality
PDCoV_6.33	PDCoV_4.99	d__Bacteria	p__Bacteroidota	c__Bacteroidia	o__Bacteroidales	f__Bacteroidaceae	g__Alloprevotella	s__Alloprevotella sp004556745	2209065	6999	54.33	77.71	6.77	1	0	0	18	1883	medium-quality
PDCoV_2.4	PDCoV_1.130	d__Bacteria	p__Bacillota_A	c__Clostridia	o__Christensenellales	f__CAG-138	g__Phil1	s__Phil1 sp001940855	1687210	7966	53.38	77.76	1.12	1	1	0	19	1678	medium-quality
PDCoV_3.18	PDCoV_1.49	d__Bacteria	p__Bacteroidota	c__Bacteroidia	o__Bacteroidales	f__Bacteroidaceae	g__Prevotella	s__Prevotella faecis	2453300	8278	54.26	78.91	0.89	0	1	0	16	1990	medium-quality
Mock_2.52	PDCoV_3.32	d__Bacteria	p__Bacteroidota	c__Bacteroidia	o__Bacteroidales	f__Bacteroidaceae	g__Prevotella	s__Prevotella pectinovora	2095451	9421	48.42	79.38	0.03	2	0	0	14	1735	medium-quality
PDCoV_5.20	Mock_4.21	d__Bacteria	p__Desulfobacterota	c__Desulfovibrionia	o__Desulfovibrionales	f__Desulfovibrionaceae	g__Desulfovibrio	s__Desulfovibrio sp900556755	2008879	7172	63.92	80.28	2	2	0	0	18	1847	medium-quality
PDCoV_1.3	PDCoV_1.3	d__Bacteria	p__Verrucomicrobiota	c__Kiritimatiellia	o__RFP12	f__UBA1067	g__RUG572	s__RUG572 sp900547945	2559237	10710	66.86	80.51	0.45	1	1	1	20	2068	medium-quality
PDCoV_2.34	PDCoV_4.99	d__Bacteria	p__Bacteroidota	c__Bacteroidia	o__Bacteroidales	f__Bacteroidaceae	g__Alloprevotella	s__Alloprevotella sp004556745	2233867	20564	54.36	80.84	1.56	3	0	0	18	1790	medium-quality
PDCoV_8.3	PDCoV_5.59	d__Bacteria	p__Bacteroidota	c__Bacteroidia	o__Bacteroidales	f__Muribaculaceae	g__Sodaliphilus	s__Sodaliphilus sp004557565	2118867	6399	48.53	80.96	0.17	2	0	0	16	1772	medium-quality
PDCoV_6.65	PDCoV_5.33	d__Bacteria	p__Bacillota_I	c__Bacilli_A	o__RF39	f__UBA660	g__CAG-302	s__CAG-302 sp934162325	890937	5640	26.66	81.33	0.45	0	0	0	11	880	medium-quality
PDCoV_4.95	PDCoV_6.51	d__Bacteria	p__Bacillota_I	c__Bacilli_A	o__Erysipelotrichales	f__Erysipelotrichaceae	g__Holdemanella	s__Holdemanella porci	1513605	6624	34.61	81.68	2.62	1	0	0	12	1510	medium-quality		1
PDCoV_3.51	PDCoV_6.15	d__Bacteria	p__Actinomycetota	c__Coriobacteriia	o__Coriobacteriales	f__Coriobacteriaceae	g__Collinsella	s__Collinsella sp002391315	1561712	9465	60.21	81.78	0.72	1	0	0	19	1435	medium-quality
PDCoV_4.23	PDCoV_6.109	d__Bacteria	p__Bacillota_I	c__Bacilli_A	o__Erysipelotrichales	f__Erysipelotrichaceae	g__UBA636	s__UBA636 sp002299675	1761707	8570	37.45	81.91	2.33	3	0	0	18	1746	medium-quality
PDCoV_6.44	PDCoV_4.151	d__Bacteria	p__Bacillota	c__Bacilli	o__Lactobacillales	f__Lactobacillaceae	g__Lactobacillus	s__Lactobacillus delbrueckii_B	1537796	7073	50.94	82.04	1.45	0	0	0	11	1477	medium-quality
PDCoV_4.26	Mock_5.11	d__Bacteria	p__Desulfobacterota	c__Desulfovibrionia	o__Desulfovibrionales	f__Desulfovibrionaceae	g__Bilophila	s__Bilophila wadsworthia	3134748	7223	61.14	82.1	4.16	0	0	0	20	2861	medium-quality
Mock_1.6	Mock_2.54	d__Bacteria	p__Fusobacteriota	c__Fusobacteriia	o__Fusobacteriales	f__Fusobacteriaceae	g__Fusobacterium_A	s__Fusobacterium_A varium	2399735	7047	29.75	82.14	2.01	4	1	0	18	2341	medium-quality
PDCoV_3.53	PDCoV_5.59	d__Bacteria	p__Bacteroidota	c__Bacteroidia	o__Bacteroidales	f__Muribaculaceae	g__Sodaliphilus	s__Sodaliphilus sp004557565	2266155	7926	48.33	82.79	1.03	1	1	0	17	1840	medium-quality
PDCoV_6.57	PDCoV_5.149	d__Bacteria	p__Bacillota_A	c__Clostridia	o__Oscillospirales	f__Oscillospiraceae	g__Lawsonibacter	s__Lawsonibacter sp000177015	3214325	68618	56.06	82.96	2.67	4	0	0	18	3290	medium-quality
PDCoV_4.15	Mock_2.1	d__Bacteria	p__Bacteroidota	c__Bacteroidia	o__Bacteroidales	f__Tannerellaceae	g__Parabacteroides	s__Parabacteroides sp022775005	2700655	10761	49.57	83	1.81	2	0	0	17	2325	medium-quality
PDCoV_5.47	Mock_5.40	d__Bacteria	p__Bacillota_C	c__Negativicutes	o__Veillonellales	f__Veillonellaceae	g__Veillonella	s__Veillonella caviae	1578716	9450	38.58	83.01	0.02	1	1	0	17	1491	medium-quality
PDCoV_1.210	PDCoV_4.86	d__Bacteria	p__Bacillota_A	c__Clostridia	o__Oscillospirales	f__Oscillospiraceae	g__Vescimonas	s__Vescimonas cirricatena	1788373	42319	61.77	83.03	0.82	1	0	0	17	1739	medium-quality
PDCoV_4.99	PDCoV_4.99	d__Bacteria	p__Bacteroidota	c__Bacteroidia	o__Bacteroidales	f__Bacteroidaceae	g__Alloprevotella	s__Alloprevotella sp004556745	2208788	38947	54.27	83.22	0.08	3	0	0	18	1748	medium-quality
PDCoV_3.11	PDCoV_5.34	d__Bacteria	p__Bacteroidota	c__Bacteroidia	o__Bacteroidales	f__Bacteroidaceae	g__Prevotella	s__Prevotella sp004558865	2289856	8640	56.01	83.32	3.55	0	0	0	15	1870	medium-quality
PDCoV_5.45	Mock_6.34	d__Bacteria	p__Pseudomonadota	c__Gammaproteobacteria	o__Enterobacterales	f__Enterobacteriaceae	g__Escherichia	s__Escherichia coli	3530767	6298	51.06	83.35	2.16	3	0	0	18	3365	medium-quality
PDCoV_1.13	PDCoV_1.13	d__Bacteria	p__Bacteroidota	c__Bacteroidia	o__Bacteroidales	f__Bacteroidaceae	g__Alloprevotella	s__Alloprevotella sp022772475	2116851	10870	60.38	83.5	3.29	1	0	0	18	1729	medium-quality
PDCoV_7.61	PDCoV_1.49	d__Bacteria	p__Bacteroidota	c__Bacteroidia	o__Bacteroidales	f__Bacteroidaceae	g__Prevotella	s__Prevotella faecis	2650115	15982	54.05	83.52	0.26	2	1	0	17	2073	medium-quality
PDCoV_7.33	PDCoV_3.149	d__Bacteria	p__Bacillota_A	c__Clostridia	o__Oscillospirales	f__Oscillospiraceae	g__Vescimonas	s__Vescimonas sp003487665	1587394	11095	62.17	83.52	1.58	2	0	0	15	1584	medium-quality
PDCoV_3.100	PDCoV_2.63	d__Bacteria	p__Bacillota_A	c__Clostridia	o__Oscillospirales	f__Oscillospiraceae	g__Vescimonas	s__Vescimonas sp934591815	1657696	58730	61.65	83.59	0.14	0	0	0	18	1615	medium-quality
Mock_4.69	Mock_4.69	d__Bacteria	p__Bacillota_A	c__Clostridia	o__Oscillospirales	f__Acutalibacteraceae	g__Limousia	s__Limousia pullorum	1905814	32041	40.75	83.68	0	2	1	1	17	1799	medium-quality
PDCoV_5.33	PDCoV_5.33	d__Bacteria	p__Bacillota_I	c__Bacilli_A	o__RF39	f__UBA660	g__CAG-302	s__CAG-302 sp934162325	1101509	9948	26.46	83.69	0.86	0	0	0	15	1103	medium-quality
Mock_1.7	Mock_2.40	d__Bacteria	p__Bacillota_A	c__Clostridia	o__Clostridiales	f__Clostridiaceae	g__Sarcina	s__Sarcina perfringens	2892601	8894	28.3	83.9	0.37	2	0	0	18	2617	medium-quality
Mock_8.2	Mock_4.35	d__Bacteria	p__Bacillota	c__Bacilli	o__Lactobacillales	f__Enterococcaceae	g__Enterococcus	s__Enterococcus faecalis	2212360	7841	37.88	84.07	3.72	0	0	0	9	2071	medium-quality
PDCoV_4.62	PDCoV_1.130	d__Bacteria	p__Bacillota_A	c__Clostridia	o__Christensenellales	f__CAG-138	g__Phil1	s__Phil1 sp001940855	1650530	7478	53.23	84.13	2.35	0	1	0	16	1651	medium-quality
PDCoV_2.8	Mock_2.1	d__Bacteria	p__Bacteroidota	c__Bacteroidia	o__Bacteroidales	f__Tannerellaceae	g__Parabacteroides	s__Parabacteroides sp022775005	2946269	14161	49.75	84.16	1.84	5	0	0	18	2497	medium-quality
Mock_6.13	Mock_4.21	d__Bacteria	p__Desulfobacterota	c__Desulfovibrionia	o__Desulfovibrionales	f__Desulfovibrionaceae	g__Desulfovibrio	s__Desulfovibrio sp900556755	2262107	9571	64.07	84.4	0.44	0	0	0	18	2025	medium-quality
PDCoV_7.10	PDCoV_5.59	d__Bacteria	p__Bacteroidota	c__Bacteroidia	o__Bacteroidales	f__Muribaculaceae	g__Sodaliphilus	s__Sodaliphilus sp004557565	2303984	8160	48.15	84.49	2.21	2	0	0	18	1852	medium-quality
Mock_6.17	PDCoV_5.59	d__Bacteria	p__Bacteroidota	c__Bacteroidia	o__Bacteroidales	f__Muribaculaceae	g__Sodaliphilus	s__Sodaliphilus sp004557565	2337950	7317	48.51	84.56	0.63	1	0	0	18	1886	medium-quality
PDCoV_8.11	PDCoV_4.99	d__Bacteria	p__Bacteroidota	c__Bacteroidia	o__Bacteroidales	f__Bacteroidaceae	g__Alloprevotella	s__Alloprevotella sp004556745	2247064	6712	54.46	84.59	6.75	1	0	0	18	1921	medium-quality
PDCoV_1.73	PDCoV_1.73	d__Bacteria	p__Bacteroidota	c__Bacteroidia	o__Bacteroidales	f__Bacteroidaceae	g__UBA6382	s__UBA6382 sp945827465	2383149	10184	48.39	84.61	1.31	1	0	0	20	1965	medium-quality
PDCoV_4.100	PDCoV_4.100	d__Bacteria	p__Bacillota_A	c__Clostridia	o__Peptostreptococcales	f__Anaerovoracaceae	g__CAG-238	s__CAG-238 sp945828095	2048567	11822	44.43	84.63	2.58	1	0	0	14	1937	medium-quality
PDCoV_7.42	Mock_4.21	d__Bacteria	p__Desulfobacterota	c__Desulfovibrionia	o__Desulfovibrionales	f__Desulfovibrionaceae	g__Desulfovibrio	s__Desulfovibrio sp900556755	2143627	8459	64.29	84.65	0.05	1	0	0	17	1947	medium-quality
Mock_4.14	Mock_5.27	d__Bacteria	p__Bacillota_A	c__Clostridia	o__Lachnospirales	f__Anaerotignaceae	g__Anaerotignum	s__Anaerotignum sp022786605	2595727	74339	45.06	85.07	0.18	4	0	0	17	2637	medium-quality
PDCoV_4.106	PDCoV_1.42	d__Bacteria	p__Bacteroidota	c__Bacteroidia	o__Bacteroidales	f__Bacteroidaceae	g__Prevotella	s__Prevotella sp900552515	2667940	14252	48.34	85.29	2.95	2	0	0	17	2170	medium-quality
PDCoV_1.41	PDCoV_1.41	d__Bacteria	p__Bacteroidota	c__Bacteroidia	o__Bacteroidales	f__Muribaculaceae	g__CAG-873	s__CAG-873 sp004552725	1960160	8842	51.34	85.37	0.47	2	0	0	18	1740	medium-quality
PDCoV_4.11	PDCoV_4.11	d__Bacteria	p__Bacteroidota	c__Bacteroidia	o__Bacteroidales	f__Tannerellaceae	g__Parabacteroides	s__Parabacteroides merdae	3545059	11135	45.98	85.48	0.29	1	0	0	18	2893	medium-quality
PDCoV_7.55	PDCoV_1.42	d__Bacteria	p__Bacteroidota	c__Bacteroidia	o__Bacteroidales	f__Bacteroidaceae	g__Prevotella	s__Prevotella sp900552515	2639548	54022	48.04	85.5	0.34	4	0	0	18	2183	medium-quality
PDCoV_1.46	PDCoV_1.46	d__Bacteria	p__Bacteroidota	c__Bacteroidia	o__Bacteroidales	f__Bacteroidaceae	g__Alloprevotella	s__Alloprevotella sp004557185	2377694	26782	57.93	85.63	0.25	1	0	0	15	1834	medium-quality
PDCoV_7.16	PDCoV_1.130	d__Bacteria	p__Bacillota_A	c__Clostridia	o__Christensenellales	f__CAG-138	g__Phil1	s__Phil1 sp001940855	1735006	9174	53.28	85.7	0.98	0	0	0	18	1711	medium-quality
PDCoV_3.38	PDCoV_1.42	d__Bacteria	p__Bacteroidota	c__Bacteroidia	o__Bacteroidales	f__Bacteroidaceae	g__Prevotella	s__Prevotella sp900552515	2492581	24739	48.52	85.86	2.17	3	0	0	16	2031	medium-quality
PDCoV_5.88	PDCoV_1.83	d__Bacteria	p__Bacteroidota	c__Bacteroidia	o__Bacteroidales	f__Bacteroidaceae	g__Prevotella	s__Prevotella sp000434975	2407481	55569	51.65	85.99	1.88	2	0	0	18	1882	medium-quality
Mock_4.28	PDCoV_6.32	d__Bacteria	p__Bacillota_A	c__Clostridia	o__Lachnospirales	f__Lachnospiraceae	g__JAFBIX01	s__JAFBIX01 sp021531895	2349213	22811	41.31	86.04	1.06	0	0	0	16	2269	medium-quality
PDCoV_7.6	PDCoV_2.62	d__Bacteria	p__Bacteroidota	c__Bacteroidia	o__Bacteroidales	f__Bacteroidaceae	g__Alloprevotella	s__Alloprevotella sp945788445	2478820	20854	59.16	86.08	0.02	1	0	1	18	1924	medium-quality
PDCoV_3.19	PDCoV_4.193	d__Bacteria	p__Bacillota_A	c__Clostridia	o__Oscillospirales	f__Ruminococcaceae	g__Gemmiger	s__Gemmiger sp004561545	2028004	7714	60.8	86.25	1.73	0	0	0	18	1980	medium-quality
PDCoV_6.28	PDCoV_5.59	d__Bacteria	p__Bacteroidota	c__Bacteroidia	o__Bacteroidales	f__Muribaculaceae	g__Sodaliphilus	s__Sodaliphilus sp004557565	2572183	8647	47.98	86.34	2.39	4	0	0	17	2077	medium-quality
PDCoV_7.13	PDCoV_7.13	d__Bacteria	p__Bacteroidota	c__Bacteroidia	o__Bacteroidales	f__Bacteroidaceae	g__UBA4372	s__UBA4372 sp900543815	2686028	13885	55.18	86.34	0.65	2	0	0	18	2111	medium-quality
PDCoV_1.67	PDCoV_2.62	d__Bacteria	p__Bacteroidota	c__Bacteroidia	o__Bacteroidales	f__Bacteroidaceae	g__Alloprevotella	s__Alloprevotella sp945788445	2535104	48705	58.72	86.54	0.81	2	1	0	18	1946	medium-quality
PDCoV_4.40	PDCoV_4.40	d__Bacteria	p__Bacillota_A	c__Clostridia	o__Peptostreptococcales	f__Anaerovoracaceae	g__UMGS973	s__UMGS973 sp900547295	2160703	15614	43.26	86.58	2.05	2	0	0	18	2133	medium-quality
PDCoV_2.59	PDCoV_1.42	d__Bacteria	p__Bacteroidota	c__Bacteroidia	o__Bacteroidales	f__Bacteroidaceae	g__Prevotella	s__Prevotella sp900552515	2774517	22735	48.29	86.8	0.93	1	0	0	16	2265	medium-quality
PDCoV_4.68	PDCoV_4.68	d__Bacteria	p__Bacillota_A	c__Clostridia	o__Christensenellales	f__CAG-917	g__CAG-349	s__CAG-349 sp003539515	1110203	6263	48.23	86.82	0.22	0	0	0	11	1090	medium-quality
PDCoV_1.163	PDCoV_4.43	d__Bacteria	p__Bacteroidota	c__Bacteroidia	o__Bacteroidales	f__Marinifilaceae	g__Odoribacter	s__Odoribacter sp945900015	2625991	56965	39.85	86.85	0.32	4	0	0	18	2281	medium-quality
PDCoV_7.21	PDCoV_3.32	d__Bacteria	p__Bacteroidota	c__Bacteroidia	o__Bacteroidales	f__Bacteroidaceae	g__Prevotella	s__Prevotella pectinovora	2491947	20152	48.92	86.87	0.32	3	0	0	18	1965	medium-quality
PDCoV_4.25	PDCoV_2.100	d__Bacteria	p__Bacillota_A	c__Clostridia	o__Oscillospirales	f__Oscillospiraceae	g__UBA738	s__UBA738 sp004557735	1762592	10405	60.31	86.98	4.05	1	0	0	18	1734	medium-quality
PDCoV_4.28	PDCoV_5.59	d__Bacteria	p__Bacteroidota	c__Bacteroidia	o__Bacteroidales	f__Muribaculaceae	g__Sodaliphilus	s__Sodaliphilus sp004557565	2427690	8378	48.04	87	0.11	2	0	0	15	1971	medium-quality
PDCoV_1.56	PDCoV_3.32	d__Bacteria	p__Bacteroidota	c__Bacteroidia	o__Bacteroidales	f__Bacteroidaceae	g__Prevotella	s__Prevotella pectinovora	2428373	21740	48.93	87.02	0.01	2	0	0	18	1936	medium-quality
PDCoV_1.44	Mock_4.21	d__Bacteria	p__Desulfobacterota	c__Desulfovibrionia	o__Desulfovibrionales	f__Desulfovibrionaceae	g__Desulfovibrio	s__Desulfovibrio sp900556755	2393214	11957	64.03	87.07	0	0	0	0	20	2153	medium-quality
Mock_2.1	Mock_2.1	d__Bacteria	p__Bacteroidota	c__Bacteroidia	o__Bacteroidales	f__Tannerellaceae	g__Parabacteroides	s__Parabacteroides sp022775005	2670609	9999	49.73	87.44	1.44	0	0	0	17	2362	medium-quality
PDCoV_7.34	Mock_4.40	d__Bacteria	p__Bacillota_A	c__Clostridia	o__Lachnospirales	f__Lachnospiraceae	g__Enterocloster	s__Enterocloster clostridioformis	3915782	14413	50.69	87.53	4.54	0	0	0	20	3768	medium-quality
Mock_6.93	PDCoV_7.49	d__Bacteria	p__Bacillota_A	c__Clostridia	o__Oscillospirales	f__Ruminococcaceae	g__Ruthenibacterium	s__Ruthenibacterium lactatiformans	2601236	59650	58.35	88.16	0.14	0	0	0	19	2439	medium-quality
Mock_2.31	Mock_2.31	d__Bacteria	p__Bacillota_C	c__Negativicutes	o__Acidaminococcales	f__Acidaminococcaceae	g__Phascolarctobacterium_A	s__Phascolarctobacterium_A sp900553055	1457221	6910	48.41	88.17	1.07	1	0	0	16	1458	medium-quality
PDCoV_6.51	PDCoV_6.51	d__Bacteria	p__Bacillota_I	c__Bacilli_A	o__Erysipelotrichales	f__Erysipelotrichaceae	g__Holdemanella	s__Holdemanella porci	1830695	21890	34.35	88.17	0.76	3	0	0	20	1907	medium-quality		1
PDCoV_4.8	Mock_4.21	d__Bacteria	p__Desulfobacterota	c__Desulfovibrionia	o__Desulfovibrionales	f__Desulfovibrionaceae	g__Desulfovibrio	s__Desulfovibrio sp900556755	2370937	15937	63.85	88.24	0.62	2	0	0	20	2098	medium-quality
PDCoV_3.57	PDCoV_4.86	d__Bacteria	p__Bacillota_A	c__Clostridia	o__Oscillospirales	f__Oscillospiraceae	g__Vescimonas	s__Vescimonas cirricatena	1847125	42575	61.77	88.3	0.4	0	0	0	17	1802	medium-quality
Mock_4.35	Mock_4.35	d__Bacteria	p__Bacillota	c__Bacilli	o__Lactobacillales	f__Enterococcaceae	g__Enterococcus	s__Enterococcus faecalis	2523992	9787	37.79	88.37	3.85	2	0	0	18	2401	medium-quality
Mock_4.10	PDCoV_2.92	d__Bacteria	p__Bacillota_A	c__Clostridia	o__Oscillospirales	f__Butyricicoccaceae	g__Agathobaculum	s__Agathobaculum butyriciproducens	1833841	7997	56	88.43	0.4	3	0	0	17	1774	medium-quality
PDCoV_4.43	PDCoV_4.43	d__Bacteria	p__Bacteroidota	c__Bacteroidia	o__Bacteroidales	f__Marinifilaceae	g__Odoribacter	s__Odoribacter sp945900015	2651235	19093	40.58	88.48	0.04	3	0	0	18	2306	medium-quality
PDCoV_4.80	PDCoV_3.149	d__Bacteria	p__Bacillota_A	c__Clostridia	o__Oscillospirales	f__Oscillospiraceae	g__Vescimonas	s__Vescimonas sp003487665	1864248	44777	61.69	88.57	0.43	1	0	0	18	1818	medium-quality
PDCoV_2.85	Mock_5.40	d__Bacteria	p__Bacillota_C	c__Negativicutes	o__Veillonellales	f__Veillonellaceae	g__Veillonella	s__Veillonella caviae	1731080	9640	38.4	88.72	0.82	2	0	0	12	1646	medium-quality
PDCoV_6.59	PDCoV_6.59	d__Bacteria	p__Bacillota_A	c__Clostridia	o__Lachnospirales	f__Lachnospiraceae	g__Dorea_A	s__Dorea_A sp016295505	2570459	22239	43.72	89.23	2.94	0	0	0	20	2472	medium-quality
Mock_3.17	Mock_5.40	d__Bacteria	p__Bacillota_C	c__Negativicutes	o__Veillonellales	f__Veillonellaceae	g__Veillonella	s__Veillonella caviae	1804092	11321	38.55	89.27	1.25	1	0	0	18	1710	medium-quality
Mock_4.137	PDCoV_2.63	d__Bacteria	p__Bacillota_A	c__Clostridia	o__Oscillospirales	f__Oscillospiraceae	g__Vescimonas	s__Vescimonas sp934591815	1741936	55675	61.38	89.34	0.81	1	0	0	19	1718	medium-quality
PDCoV_1.14	PDCoV_5.59	d__Bacteria	p__Bacteroidota	c__Bacteroidia	o__Bacteroidales	f__Muribaculaceae	g__Sodaliphilus	s__Sodaliphilus sp004557565	2478508	9945	48.15	89.34	0.39	1	0	0	18	2007	medium-quality
PDCoV_5.149	PDCoV_5.149	d__Bacteria	p__Bacillota_A	c__Clostridia	o__Oscillospirales	f__Oscillospiraceae	g__Lawsonibacter	s__Lawsonibacter sp000177015	3078437	93721	56.71	89.4	0.55	3	0	0	18	3075	medium-quality
PDCoV_5.64	Mock_5.27	d__Bacteria	p__Bacillota_A	c__Clostridia	o__Lachnospirales	f__Anaerotignaceae	g__Anaerotignum	s__Anaerotignum sp022786605	2762728	139028	45.2	89.55	0.55	2	0	1	17	2832	medium-quality
PDCoV_2.7	PDCoV_3.32	d__Bacteria	p__Bacteroidota	c__Bacteroidia	o__Bacteroidales	f__Bacteroidaceae	g__Prevotella	s__Prevotella pectinovora	2520967	22856	48.74	89.71	0.35	1	0	0	18	1990	medium-quality
PDCoV_8.28	PDCoV_2.139	d__Bacteria	p__Bacillota_A	c__Clostridia	o__Oscillospirales	f__Oscillospiraceae	g__Hominicoprocola	s__Hominicoprocola sp003522105	1774209	26842	58.2	90.05	1.2	1	0	0	18	1799	high-quality
Mock_3.18	Mock_3.18	d__Bacteria	p__Pseudomonadota	c__Gammaproteobacteria	o__Enterobacterales	f__Enterobacteriaceae	g__Klebsiella	s__Klebsiella pneumoniae	4629320	16906	58.24	90.08	2.45	3	0	0	19	4447	high-quality
PDCoV_6.82	PDCoV_6.82	d__Bacteria	p__Bacillota_A	c__Clostridia	o__Peptostreptococcales	f__Anaerovoracaceae	g__Mogibacterium_A	s__Mogibacterium_A kristiansenii	1760709	17754	51.11	90.08	0.33	2	0	0	20	1597	high-quality
PDCoV_5.34	PDCoV_5.34	d__Bacteria	p__Bacteroidota	c__Bacteroidia	o__Bacteroidales	f__Bacteroidaceae	g__Prevotella	s__Prevotella sp004558865	2600893	18094	55.25	90.11	0.12	1	1	0	17	2066	high-quality
Mock_4.4	Mock_6.34	d__Bacteria	p__Pseudomonadota	c__Gammaproteobacteria	o__Enterobacterales	f__Enterobacteriaceae	g__Escherichia	s__Escherichia coli	4162893	20537	51.06	90.45	1.01	4	0	0	18	3921	high-quality
PDCoV_8.17	PDCoV_1.113	d__Bacteria	p__Bacillota_C	c__Negativicutes	o__Acidaminococcales	f__Acidaminococcaceae	g__Phascolarctobacterium_A	s__Phascolarctobacterium_A succinatutens	1707751	10989	48.4	90.46	0.73	1	1	1	18	1687	high-quality
PDCoV_5.67	Mock_5.61	d__Bacteria	p__Fusobacteriota	c__Fusobacteriia	o__Fusobacteriales	f__Fusobacteriaceae	g__Fusobacterium_A	s__Fusobacterium_A mortiferum	2377546	11675	29.13	90.61	1.46	5	0	0	20	2339	high-quality
PDCoV_5.59	PDCoV_5.59	d__Bacteria	p__Bacteroidota	c__Bacteroidia	o__Bacteroidales	f__Muribaculaceae	g__Sodaliphilus	s__Sodaliphilus sp004557565	2480004	10850	48.16	90.69	0.09	2	0	0	18	2004	high-quality
PDCoV_5.202	PDCoV_3.229	d__Bacteria	p__Bacillota_A	c__Clostridia	o__Oscillospirales	f__Acutalibacteraceae	g__Eubacterium_R	s__Eubacterium_R coprostanoligenes	1741945	160061	40.14	90.74	0.02	4	0	0	17	1615	high-quality
Mock_5.15	Mock_6.34	d__Bacteria	p__Pseudomonadota	c__Gammaproteobacteria	o__Enterobacterales	f__Enterobacteriaceae	g__Escherichia	s__Escherichia coli	4308457	38076	51	91.04	0.04	3	0	0	19	4064	high-quality
PDCoV_5.106	PDCoV_1.130	d__Bacteria	p__Bacillota_A	c__Clostridia	o__Christensenellales	f__CAG-138	g__Phil1	s__Phil1 sp001940855	1976257	12580	53.03	91.04	2.67	0	0	0	20	1947	high-quality
PDCoV_7.51	PDCoV_1.87	d__Bacteria	p__Bacillota_A	c__Clostridia	o__Oscillospirales	f__Acutalibacteraceae	g__CAG-177	s__CAG-177 sp003514385	1847246	8253	51.74	91.05	0.73	1	0	0	18	1816	high-quality
PDCoV_4.31	PDCoV_2.38	d__Bacteria	p__Bacillota_A	c__Clostridia	o__Oscillospirales	f__Oscillospiraceae	g__CAG-170	s__CAG-170 sp004555655	2019512	26390	59.3	91.08	5.32	1	0	0	15	1934	high-quality
Mock_2.83	Mock_2.83	d__Bacteria	p__Bacteroidota	c__Bacteroidia	o__Bacteroidales	f__Bacteroidaceae	g__Bacteroides	s__Bacteroides pyogenes	2943521	39433	46.14	91.09	0.06	1	0	0	19	2388	high-quality
PDCoV_2.183	PDCoV_4.152	d__Bacteria	p__Bacteroidota	c__Bacteroidia	o__Bacteroidales	f__Bacteroidaceae	g__Prevotella	s__Prevotella copri_A	3060973	100203	46.38	91.17	1.5	5	0	0	17	2561	high-quality
Mock_1.4	Mock_6.34	d__Bacteria	p__Pseudomonadota	c__Gammaproteobacteria	o__Enterobacterales	f__Enterobacteriaceae	g__Escherichia	s__Escherichia coli	3980927	33923	50.94	91.2	0.33	3	0	0	18	3707	high-quality
Mock_2.55	PDCoV_1.83	d__Bacteria	p__Bacteroidota	c__Bacteroidia	o__Bacteroidales	f__Bacteroidaceae	g__Prevotella	s__Prevotella sp000434975	2409267	26701	51.42	91.25	0.22	1	0	0	15	1904	high-quality
PDCoV_8.20	PDCoV_6.36	d__Bacteria	p__Bacteroidota	c__Bacteroidia	o__Bacteroidales	f__Bacteroidaceae	g__Alloprevotella	s__Alloprevotella sp004552195	2634928	35410	53.1	91.31	0.5	0	0	0	17	2055	high-quality
PDCoV_7.11	PDCoV_4.86	d__Bacteria	p__Bacillota_A	c__Clostridia	o__Oscillospirales	f__Oscillospiraceae	g__Vescimonas	s__Vescimonas cirricatena	1907251	38109	61.36	91.73	4.21	0	0	0	17	1873	high-quality
PDCoV_4.35	PDCoV_6.149	d__Bacteria	p__Bacillota_A	c__Clostridia	o__Oscillospirales	f__Oscillospiraceae	g__CAG-103	s__CAG-103 sp004556965	1675626	37446	60.69	91.78	0.06	1	0	0	17	1590	high-quality
Mock_6.9	PDCoV_1.83	d__Bacteria	p__Bacteroidota	c__Bacteroidia	o__Bacteroidales	f__Bacteroidaceae	g__Prevotella	s__Prevotella sp000434975	2470023	14127	51.65	91.79	0.46	2	0	0	18	1978	high-quality
PDCoV_4.86	PDCoV_4.86	d__Bacteria	p__Bacillota_A	c__Clostridia	o__Oscillospirales	f__Oscillospiraceae	g__Vescimonas	s__Vescimonas cirricatena	1836472	42575	61.96	91.81	0.56	0	0	0	17	1785	high-quality
PDCoV_3.61	PDCoV_2.164	d__Bacteria	p__Bacillota_A	c__Clostridia	o__Oscillospirales	f__Oscillospiraceae	g__Intestinimonas	s__Intestinimonas butyriciproducens	2756554	25895	60.27	91.81	5.07	1	0	0	15	2696	high-quality
PDCoV_5.63	PDCoV_6.149	d__Bacteria	p__Bacillota_A	c__Clostridia	o__Oscillospirales	f__Oscillospiraceae	g__CAG-103	s__CAG-103 sp004556965	1798314	36250	59.72	91.86	6.24	0	0	0	16	1728	high-quality
PDCoV_4.45	PDCoV_3.32	d__Bacteria	p__Bacteroidota	c__Bacteroidia	o__Bacteroidales	f__Bacteroidaceae	g__Prevotella	s__Prevotella pectinovora	2582378	27008	48.77	91.86	0.01	1	0	0	16	2027	high-quality
PDCoV_3.3	PDCoV_4.120	d__Bacteria	p__Bacillota_A	c__Clostridia	o__Oscillospirales	f__Ruminococcaceae	g__Angelakisella	s__Angelakisella sp004557855	1487640	8929	59.53	91.89	0.45	4	0	0	18	1448	high-quality
Mock_6.40	PDCoV_7.32	d__Bacteria	p__Bacteroidota	c__Bacteroidia	o__Bacteroidales	f__UBA932	g__Cryptobacteroides	s__Cryptobacteroides sp000431015	2288136	14528	53.85	92.03	2.41	2	0	0	19	1892	high-quality
PDCoV_5.62	PDCoV_5.62	d__Bacteria	p__Bacillota_A	c__Clostridia	o__Oscillospirales	f__Oscillospiraceae	g__CAG-103	s__CAG-103 sp900317855	2038907	96303	62.29	92.06	8.61	1	0	0	18	1959	high-quality
Mock_2.20	Mock_4.21	d__Bacteria	p__Desulfobacterota	c__Desulfovibrionia	o__Desulfovibrionales	f__Desulfovibrionaceae	g__Desulfovibrio	s__Desulfovibrio sp900556755	2368548	26105	63.99	92.25	0.11	2	0	0	20	2101	high-quality
PDCoV_5.56	PDCoV_5.56	d__Bacteria	p__Bacillota_A	c__Clostridia	o__Lachnospirales	f__Lachnospiraceae	g__UBA11774	s__UBA11774 sp900556645	2013901	36290	42.11	92.3	1.06	0	1	0	17	1988	high-quality
PDCoV_4.58	PDCoV_4.58	d__Bacteria	p__Bacillota_A	c__Clostridia	o__Christensenellales	f__CAG-917	g__HGM11377	s__HGM11377 sp900755035	1463888	12565	37.84	92.61	1.66	0	1	0	17	1362	high-quality
PDCoV_4.152	PDCoV_4.152	d__Bacteria	p__Bacteroidota	c__Bacteroidia	o__Bacteroidales	f__Bacteroidaceae	g__Prevotella	s__Prevotella copri_A	3148399	23263	46.24	92.69	1.51	4	0	0	18	2681	high-quality
PDCoV_6.36	PDCoV_6.36	d__Bacteria	p__Bacteroidota	c__Bacteroidia	o__Bacteroidales	f__Bacteroidaceae	g__Alloprevotella	s__Alloprevotella sp004552195	2667012	37926	52.95	92.77	0.06	0	0	0	17	2068	high-quality
PDCoV_3.45	PDCoV_1.113	d__Bacteria	p__Bacillota_C	c__Negativicutes	o__Acidaminococcales	f__Acidaminococcaceae	g__Phascolarctobacterium_A	s__Phascolarctobacterium_A succinatutens	1807413	24638	48.2	92.85	0.44	1	0	0	18	1767	high-quality
Mock_4.19	Mock_4.19	d__Bacteria	p__Bacillota_A	c__Clostridia	o__Lachnospirales	f__Lachnospiraceae	g__Ruminococcus_B	s__Ruminococcus_B gnavus	2617491	14108	43.65	92.89	0.07	0	0	0	14	2456	high-quality		1
PDCoV_6.109	PDCoV_6.109	d__Bacteria	p__Bacillota_I	c__Bacilli_A	o__Erysipelotrichales	f__Erysipelotrichaceae	g__UBA636	s__UBA636 sp002299675	1651147	11980	37.6	93.03	0.47	3	0	0	16	1641	high-quality
PDCoV_5.73	PDCoV_1.113	d__Bacteria	p__Bacillota_C	c__Negativicutes	o__Acidaminococcales	f__Acidaminococcaceae	g__Phascolarctobacterium_A	s__Phascolarctobacterium_A succinatutens	1862514	24141	48.03	93.16	0.01	2	0	0	19	1829	high-quality
PDCoV_5.15	PDCoV_3.32	d__Bacteria	p__Bacteroidota	c__Bacteroidia	o__Bacteroidales	f__Bacteroidaceae	g__Prevotella	s__Prevotella pectinovora	2646593	25961	48.57	93.24	0.27	1	0	0	18	2101	high-quality
PDCoV_6.52	PDCoV_1.83	d__Bacteria	p__Bacteroidota	c__Bacteroidia	o__Bacteroidales	f__Bacteroidaceae	g__Prevotella	s__Prevotella sp000434975	2535317	53821	51.19	93.28	0.41	4	0	0	17	1994	high-quality
PDCoV_5.130	PDCoV_1.87	d__Bacteria	p__Bacillota_A	c__Clostridia	o__Oscillospirales	f__Acutalibacteraceae	g__CAG-177	s__CAG-177 sp003514385	1953938	62749	51.61	93.37	0.36	1	0	0	17	1841	high-quality
PDCoV_2.24	PDCoV_5.59	d__Bacteria	p__Bacteroidota	c__Bacteroidia	o__Bacteroidales	f__Muribaculaceae	g__Sodaliphilus	s__Sodaliphilus sp004557565	2581533	11219	47.82	93.58	2.22	3	0	0	15	2111	high-quality
Mock_6.14	PDCoV_2.139	d__Bacteria	p__Bacillota_A	c__Clostridia	o__Oscillospirales	f__Oscillospiraceae	g__Hominicoprocola	s__Hominicoprocola sp003522105	1743699	24326	58.64	93.72	0.7	1	0	0	16	1762	high-quality
PDCoV_6.132	PDCoV_2.139	d__Bacteria	p__Bacillota_A	c__Clostridia	o__Oscillospirales	f__Oscillospiraceae	g__Hominicoprocola	s__Hominicoprocola sp003522105	1646258	143603	57.81	93.93	0.44	2	0	0	13	1641	high-quality
PDCoV_3.92	PDCoV_6.149	d__Bacteria	p__Bacillota_A	c__Clostridia	o__Oscillospirales	f__Oscillospiraceae	g__CAG-103	s__CAG-103 sp004556965	1891390	43720	60.11	94	0	1	0	0	18	1848	high-quality
PDCoV_3.6	PDCoV_1.83	d__Bacteria	p__Bacteroidota	c__Bacteroidia	o__Bacteroidales	f__Bacteroidaceae	g__Prevotella	s__Prevotella sp000434975	2490467	39174	51.52	94.15	0.55	3	0	0	17	1943	high-quality
PDCoV_2.101	PDCoV_2.101	d__Bacteria	p__Bacillota_A	c__Clostridia	o__Christensenellales	f__CAG-138	g__UBA1685	s__UBA1685 sp004560435	2058733	100278	57.29	94.2	0.89	0	0	0	20	2012	high-quality
PDCoV_5.79	PDCoV_4.86	d__Bacteria	p__Bacillota_A	c__Clostridia	o__Oscillospirales	f__Oscillospiraceae	g__Vescimonas	s__Vescimonas cirricatena	2173548	45538	60.98	94.21	7.29	1	0	0	18	2101	high-quality
Mock_4.1	Mock_4.1	d__Bacteria	p__Actinomycetota	c__Actinomycetes	o__Propionibacteriales	f__Propionibacteriaceae	g__Cutibacterium	s__Cutibacterium acnes	2379353	15178	60.08	94.34	0.73	0	1	0	19	2305	high-quality
PDCoV_5.19	PDCoV_4.43	d__Bacteria	p__Bacteroidota	c__Bacteroidia	o__Bacteroidales	f__Marinifilaceae	g__Odoribacter	s__Odoribacter sp945900015	3125887	48280	40.35	94.39	9.48	4	0	0	19	2760	high-quality
Mock_7.2	Mock_7.2	d__Bacteria	p__Bacillota_I	c__Bacilli_A	o__Erysipelotrichales	f__Erysipelotrichaceae	g__Clostridium_AQ	s__Clostridium_AQ innocuum	3792340	19666	44.39	94.41	1.79	2	0	0	18	3776	high-quality		1
PDCoV_1.9	Mock_4.40	d__Bacteria	p__Bacillota_A	c__Clostridia	o__Lachnospirales	f__Lachnospiraceae	g__Enterocloster	s__Enterocloster clostridioformis	4443148	33182	50.05	94.43	7.19	0	0	0	20	4284	high-quality
Mock_5.5	Mock_5.5	d__Bacteria	p__Bacillota_A	c__Clostridia	o__Lachnospirales	f__Lachnospiraceae	g__Faecalimonas	s__Faecalimonas sp029983955	2842013	10926	40.09	94.49	5.81	0	0	0	17	2690	high-quality
PDCoV_7.72	PDCoV_1.83	d__Bacteria	p__Bacteroidota	c__Bacteroidia	o__Bacteroidales	f__Bacteroidaceae	g__Prevotella	s__Prevotella sp000434975	2597566	50906	51.33	94.61	0.5	4	0	0	18	2022	high-quality
PDCoV_6.24	PDCoV_3.32	d__Bacteria	p__Bacteroidota	c__Bacteroidia	o__Bacteroidales	f__Bacteroidaceae	g__Prevotella	s__Prevotella pectinovora	2652047	28352	48.53	94.72	1.75	1	0	0	18	2069	high-quality
Mock_6.15	Mock_4.40	d__Bacteria	p__Bacillota_A	c__Clostridia	o__Lachnospirales	f__Lachnospiraceae	g__Enterocloster	s__Enterocloster clostridioformis	4440079	26541	50.16	94.73	5.2	0	1	0	19	4266	high-quality
Mock_2.15	Mock_2.15	d__Bacteria	p__Pseudomonadota	c__Gammaproteobacteria	o__Enterobacterales	f__Pasteurellaceae	g__Actinobacillus_B	s__Actinobacillus_B aerogenes	2032170	22730	41.2	94.76	1.45	4	0	0	19	1923	high-quality
PDCoV_4.96	PDCoV_1.113	d__Bacteria	p__Bacillota_C	c__Negativicutes	o__Acidaminococcales	f__Acidaminococcaceae	g__Phascolarctobacterium_A	s__Phascolarctobacterium_A succinatutens	1990513	32780	47.81	94.9	0.17	0	0	0	18	1951	high-quality
PDCoV_1.130	PDCoV_1.130	d__Bacteria	p__Bacillota_A	c__Clostridia	o__Christensenellales	f__CAG-138	g__Phil1	s__Phil1 sp001940855	1989110	15063	52.95	94.93	0.62	1	1	1	21	1935	high-quality
PDCoV_4.78	PDCoV_6.32	d__Bacteria	p__Bacillota_A	c__Clostridia	o__Lachnospirales	f__Lachnospiraceae	g__JAFBIX01	s__JAFBIX01 sp021531895	2689055	32035	41.04	94.93	1.64	0	0	0	19	2616	high-quality
Mock_2.61	PDCoV_1.87	d__Bacteria	p__Bacillota_A	c__Clostridia	o__Oscillospirales	f__Acutalibacteraceae	g__CAG-177	s__CAG-177 sp003514385	1999642	12284	51.66	94.96	1.45	1	0	0	15	1936	high-quality
PDCoV_2.62	PDCoV_2.62	d__Bacteria	p__Bacteroidota	c__Bacteroidia	o__Bacteroidales	f__Bacteroidaceae	g__Alloprevotella	s__Alloprevotella sp945788445	2670493	49277	58.7	95.1	0.05	2	0	0	18	2071	high-quality
PDCoV_5.66	Mock_4.40	d__Bacteria	p__Bacillota_A	c__Clostridia	o__Lachnospirales	f__Lachnospiraceae	g__Enterocloster	s__Enterocloster clostridioformis	4527369	73800	49.93	95.27	4.12	0	0	0	20	4397	high-quality
PDCoV_1.42	PDCoV_1.42	d__Bacteria	p__Bacteroidota	c__Bacteroidia	o__Bacteroidales	f__Bacteroidaceae	g__Prevotella	s__Prevotella sp900552515	2695307	39270	48.37	95.37	0.47	3	1	0	16	2211	high-quality
PDCoV_5.113	PDCoV_5.113	d__Bacteria	p__Bacillota_A	c__Clostridia	o__Oscillospirales	f__Oscillospiraceae	g__Lawsonibacter_A	s__Lawsonibacter_A hominis	2808291	28900	62.02	95.38	0.28	1	0	0	15	2671	high-quality
PDCoV_2.49	PDCoV_1.45	d__Bacteria	p__Bacillota_I	c__Bacilli_A	o__Erysipelotrichales	f__Erysipelotrichaceae	g__UBA636	s__UBA636 sp022776215	1728920	26702	32.51	95.42	0.54	0	0	0	17	1747	high-quality
PDCoV_4.59	PDCoV_2.63	d__Bacteria	p__Bacillota_A	c__Clostridia	o__Oscillospirales	f__Oscillospiraceae	g__Vescimonas	s__Vescimonas sp934591815	1968419	56728	60.95	95.55	1.56	0	0	0	18	1939	high-quality
PDCoV_1.25	PDCoV_1.25	d__Bacteria	p__Bacillota_C	c__Negativicutes	o__Selenomonadales	f__Selenomonadaceae	g__Anaerovibrio	s__Anaerovibrio slackiae	2384055	22296	50.25	95.65	0.16	3	0	0	16	2151	high-quality
PDCoV_6.140	PDCoV_6.140	d__Bacteria	p__Bacillota_A	c__Clostridia	o__Oscillospirales	f__Oscillospiraceae	g__Dysosmobacter	s__Dysosmobacter sp004558115	2186032	77305	60.23	96.15	0.13	1	0	0	15	2148	high-quality
Mock_2.9	Mock_2.9	d__Bacteria	p__Actinomycetota	c__Actinomycetes	o__Actinomycetales	f__Actinomycetaceae	g__Pauljensenia	s__Pauljensenia hyovaginalis	2231647	10480	67.63	96.24	5.22	1	0	0	19	2022	high-quality
PDCoV_4.7	PDCoV_4.7	d__Bacteria	p__Bacillota_A	c__Clostridia	o__Christensenellales	f__Aristaeellaceae	g__Limiplasma	s__Limiplasma sp004556545	2888599	15057	58.49	96.41	0.97	0	0	0	18	2607	high-quality
PDCoV_3.39	PDCoV_6.32	d__Bacteria	p__Bacillota_A	c__Clostridia	o__Lachnospirales	f__Lachnospiraceae	g__JAFBIX01	s__JAFBIX01 sp021531895	2752123	28883	41.09	96.42	0.99	0	1	0	19	2685	high-quality
PDCoV_3.91	PDCoV_2.190	d__Bacteria	p__Bacillota_A	c__Clostridia	o__Oscillospirales	f__Oscillospiraceae	g__F23-B02	s__F23-B02 sp004558025	1672829	16924	54.59	96.45	1.9	2	1	0	19	1706	high-quality
PDCoV_3.149	PDCoV_3.149	d__Bacteria	p__Bacillota_A	c__Clostridia	o__Oscillospirales	f__Oscillospiraceae	g__Vescimonas	s__Vescimonas sp003487665	1884049	45707	61.56	96.46	0.17	2	0	0	19	1840	high-quality
PDCoV_1.49	PDCoV_1.49	d__Bacteria	p__Bacteroidota	c__Bacteroidia	o__Bacteroidales	f__Bacteroidaceae	g__Prevotella	s__Prevotella faecis	2930652	51288	53.6	96.52	0.09	1	0	0	18	2251	high-quality
PDCoV_5.29	PDCoV_1.45	d__Bacteria	p__Bacillota_I	c__Bacilli_A	o__Erysipelotrichales	f__Erysipelotrichaceae	g__UBA636	s__UBA636 sp022776215	1496234	17795	32.85	96.57	0.88	1	0	0	20	1503	high-quality
PDCoV_6.23	PDCoV_1.45	d__Bacteria	p__Bacillota_I	c__Bacilli_A	o__Erysipelotrichales	f__Erysipelotrichaceae	g__UBA636	s__UBA636 sp022776215	1507075	16507	32.77	96.59	2	2	0	0	15	1513	high-quality
Mock_6.58	PDCoV_1.87	d__Bacteria	p__Bacillota_A	c__Clostridia	o__Oscillospirales	f__Acutalibacteraceae	g__CAG-177	s__CAG-177 sp003514385	2078402	64911	51.54	96.71	0.5	1	0	0	19	1954	high-quality
PDCoV_4.24	PDCoV_5.113	d__Bacteria	p__Bacillota_A	c__Clostridia	o__Oscillospirales	f__Oscillospiraceae	g__Lawsonibacter_A	s__Lawsonibacter_A hominis	2833847	31594	61.82	96.74	2.24	2	0	0	16	2728	high-quality
Mock_5.11	Mock_5.11	d__Bacteria	p__Desulfobacterota	c__Desulfovibrionia	o__Desulfovibrionales	f__Desulfovibrionaceae	g__Bilophila	s__Bilophila wadsworthia	4025737	12028	60.11	96.81	4.43	1	0	0	19	3710	high-quality
PDCoV_7.37	PDCoV_2.139	d__Bacteria	p__Bacillota_A	c__Clostridia	o__Oscillospirales	f__Oscillospiraceae	g__Hominicoprocola	s__Hominicoprocola sp003522105	1861927	150318	57.57	96.9	1.09	2	0	0	15	1854	high-quality
PDCoV_2.88	PDCoV_2.88	d__Bacteria	p__Bacillota_I	c__Bacilli_A	o__Erysipelotrichales	f__Erysipelotrichaceae	g__JAHHTG01	s__JAHHTG01 sp029097145	1602021	19199	34.37	96.92	0.4	0	0	0	20	1617	high-quality
PDCoV_3.72	PDCoV_3.72	d__Bacteria	p__Bacillota_A	c__Clostridia	o__Lachnospirales	f__Lachnospiraceae	g__SFDP01	s__SFDP01 sp004558185	2699623	29116	43.94	96.95	0.2	0	1	0	17	2524	high-quality
PDCoV_4.120	PDCoV_4.120	d__Bacteria	p__Bacillota_A	c__Clostridia	o__Oscillospirales	f__Ruminococcaceae	g__Angelakisella	s__Angelakisella sp004557855	1674611	21223	59.31	96.99	0.28	5	0	0	18	1574	high-quality
PDCoV_5.152	PDCoV_6.32	d__Bacteria	p__Bacillota_A	c__Clostridia	o__Lachnospirales	f__Lachnospiraceae	g__JAFBIX01	s__JAFBIX01 sp021531895	3100845	99554	40.68	97.04	0.75	0	0	0	19	3025	high-quality
PDCoV_1.158	PDCoV_2.139	d__Bacteria	p__Bacillota_A	c__Clostridia	o__Oscillospirales	f__Oscillospiraceae	g__Hominicoprocola	s__Hominicoprocola sp003522105	2020251	173740	57.67	97.12	6.21	2	0	0	15	2030	high-quality
PDCoV_2.63	PDCoV_2.63	d__Bacteria	p__Bacillota_A	c__Clostridia	o__Oscillospirales	f__Oscillospiraceae	g__Vescimonas	s__Vescimonas sp934591815	2108367	61198	60.46	97.15	0.34	1	0	0	19	2102	high-quality
PDCoV_3.84	PDCoV_2.62	d__Bacteria	p__Bacteroidota	c__Bacteroidia	o__Bacteroidales	f__Bacteroidaceae	g__Alloprevotella	s__Alloprevotella sp945788445	2694181	47296	58.55	97.27	1.43	2	1	0	18	2092	high-quality
Mock_6.105	PDCoV_2.63	d__Bacteria	p__Bacillota_A	c__Clostridia	o__Oscillospirales	f__Oscillospiraceae	g__Vescimonas	s__Vescimonas sp934591815	2191373	89017	60.11	97.27	1.09	1	0	0	19	2182	high-quality
PDCoV_1.50	PDCoV_6.149	d__Bacteria	p__Bacillota_A	c__Clostridia	o__Oscillospirales	f__Oscillospiraceae	g__CAG-103	s__CAG-103 sp004556965	1929737	26509	59.67	97.29	1	1	0	0	18	1905	high-quality
PDCoV_2.139	PDCoV_2.139	d__Bacteria	p__Bacillota_A	c__Clostridia	o__Oscillospirales	f__Oscillospiraceae	g__Hominicoprocola	s__Hominicoprocola sp003522105	1831325	113343	57.8	97.48	0	2	0	0	15	1825	high-quality
Mock_6.32	PDCoV_5.149	d__Bacteria	p__Bacillota_A	c__Clostridia	o__Oscillospirales	f__Oscillospiraceae	g__Lawsonibacter	s__Lawsonibacter sp000177015	2591473	37745	58.33	97.77	2.55	3	1	0	17	2589	high-quality
PDCoV_4.123	PDCoV_2.190	d__Bacteria	p__Bacillota_A	c__Clostridia	o__Oscillospirales	f__Oscillospiraceae	g__F23-B02	s__F23-B02 sp004558025	1835123	227300	54.18	97.84	0	2	0	0	19	1825	high-quality
PDCoV_1.45	PDCoV_1.45	d__Bacteria	p__Bacillota_I	c__Bacilli_A	o__Erysipelotrichales	f__Erysipelotrichaceae	g__UBA636	s__UBA636 sp022776215	1894152	46282	32.49	97.87	0.54	1	0	1	20	1947	high-quality
PDCoV_2.21	PDCoV_2.21	d__Bacteria	p__Bacillota_A	c__Clostridia	o__Oscillospirales	f__Oscillospiraceae	g__CAG-170	s__CAG-170 sp934646005	2083775	43539	60.5	98.04	1.34	0	0	0	17	1931	high-quality
Mock_4.40	Mock_4.40	d__Bacteria	p__Bacillota_A	c__Clostridia	o__Lachnospirales	f__Lachnospiraceae	g__Enterocloster	s__Enterocloster clostridioformis	4458378	63475	49.71	98.04	3.15	1	0	0	18	4338	high-quality
Mock_2.10	Mock_6.34	d__Bacteria	p__Pseudomonadota	c__Gammaproteobacteria	o__Enterobacterales	f__Enterobacteriaceae	g__Escherichia	s__Escherichia coli	4368064	44993	50.8	98.08	0.09	2	0	0	19	4102	high-quality
PDCoV_1.87	PDCoV_1.87	d__Bacteria	p__Bacillota_A	c__Clostridia	o__Oscillospirales	f__Acutalibacteraceae	g__CAG-177	s__CAG-177 sp003514385	2127257	68219	51.34	98.09	0.38	1	0	0	19	2009	high-quality
PDCoV_5.266	PDCoV_2.139	d__Bacteria	p__Bacillota_A	c__Clostridia	o__Oscillospirales	f__Oscillospiraceae	g__Hominicoprocola	s__Hominicoprocola sp003522105	2134406	135897	57.19	98.11	0.67	2	0	0	18	2157	high-quality
PDCoV_3.121	PDCoV_2.139	d__Bacteria	p__Bacillota_A	c__Clostridia	o__Oscillospirales	f__Oscillospiraceae	g__Hominicoprocola	s__Hominicoprocola sp003522105	2312339	126940	56.75	98.15	2.69	3	0	0	20	2355	high-quality
PDCoV_3.52	PDCoV_1.87	d__Bacteria	p__Bacillota_A	c__Clostridia	o__Oscillospirales	f__Acutalibacteraceae	g__CAG-177	s__CAG-177 sp003514385	2091714	68083	51.6	98.27	0.85	1	1	0	16	1977	high-quality
PDCoV_4.136	PDCoV_2.139	d__Bacteria	p__Bacillota_A	c__Clostridia	o__Oscillospirales	f__Oscillospiraceae	g__Hominicoprocola	s__Hominicoprocola sp003522105	2375946	159855	56.73	98.34	0.6	3	0	0	20	2434	high-quality
PDCoV_6.25	PDCoV_3.149	d__Bacteria	p__Bacillota_A	c__Clostridia	o__Oscillospirales	f__Oscillospiraceae	g__Vescimonas	s__Vescimonas sp003487665	2004282	59583	61.29	98.36	3.14	1	0	0	19	1954	high-quality
PDCoV_3.37	PDCoV_3.37	d__Bacteria	p__Bacillota_C	c__Negativicutes	o__Veillonellales	f__Megasphaeraceae	g__Megasphaera	s__Megasphaera elsdenii	2174000	13117	53.85	98.42	0.41	1	0	0	19	2139	high-quality
PDCoV_1.147	PDCoV_3.149	d__Bacteria	p__Bacillota_A	c__Clostridia	o__Oscillospirales	f__Oscillospiraceae	g__Vescimonas	s__Vescimonas sp003487665	1924404	50006	61.49	98.59	1.29	1	1	0	18	1893	high-quality
PDCoV_1.79	PDCoV_6.32	d__Bacteria	p__Bacillota_A	c__Clostridia	o__Lachnospirales	f__Lachnospiraceae	g__JAFBIX01	s__JAFBIX01 sp021531895	2625829	28369	40.93	98.66	1.78	0	0	0	19	2618	high-quality
Mock_2.119	Mock_2.119	d__Bacteria	p__Bacillota_A	c__Clostridia	o__Lachnospirales	f__Lachnospiraceae	g__Mediterraneibacter	s__Mediterraneibacter torques	2470167	76913	41.8	98.67	0.04	0	1	0	19	2208	high-quality		1
PDCoV_2.78	PDCoV_1.113	d__Bacteria	p__Bacillota_C	c__Negativicutes	o__Acidaminococcales	f__Acidaminococcaceae	g__Phascolarctobacterium_A	s__Phascolarctobacterium_A succinatutens	1937335	25236	48.16	98.73	0.16	1	1	0	19	1902	high-quality
PDCoV_6.149	PDCoV_6.149	d__Bacteria	p__Bacillota_A	c__Clostridia	o__Oscillospirales	f__Oscillospiraceae	g__CAG-103	s__CAG-103 sp004556965	1943116	94172	59.48	98.76	0	1	0	0	17	1907	high-quality
PDCoV_4.63	PDCoV_2.74	d__Bacteria	p__Bacillota_A	c__Clostridia	o__Oscillospirales	f__Acutalibacteraceae	g__Fimivicinus	s__Fimivicinus sp900544715	2827206	100902	53.21	98.95	0.54	1	0	0	19	2658	high-quality
Mock_6.1	PDCoV_6.32	d__Bacteria	p__Bacillota_A	c__Clostridia	o__Lachnospirales	f__Lachnospiraceae	g__JAFBIX01	s__JAFBIX01 sp021531895	2694494	27124	41.2	98.96	1.33	0	1	0	16	2585	high-quality
Mock_8.1	Mock_6.34	d__Bacteria	p__Pseudomonadota	c__Gammaproteobacteria	o__Enterobacterales	f__Enterobacteriaceae	g__Escherichia	s__Escherichia coli	4371394	34145	50.65	99.05	0.02	4	0	0	20	4151	high-quality
PDCoV_6.37	PDCoV_2.74	d__Bacteria	p__Bacillota_A	c__Clostridia	o__Oscillospirales	f__Acutalibacteraceae	g__Fimivicinus	s__Fimivicinus sp900544715	2855147	114391	53.18	99.06	0.92	1	0	0	19	2709	high-quality
PDCoV_2.190	PDCoV_2.190	d__Bacteria	p__Bacillota_A	c__Clostridia	o__Oscillospirales	f__Oscillospiraceae	g__F23-B02	s__F23-B02 sp004558025	1818284	136421	54.28	99.07	0	2	0	0	19	1818	high-quality
Mock_2.214	Mock_2.214	d__Bacteria	p__Bacillota_C	c__Negativicutes	o__Veillonellales	f__Negativicoccaceae	g__JALELM01	s__Unknown	1472102	171939	56.63	99.11	0.34	4	0	0	19	1463	high-quality
PDCoV_2.74	PDCoV_2.74	d__Bacteria	p__Bacillota_A	c__Clostridia	o__Oscillospirales	f__Acutalibacteraceae	g__Fimivicinus	s__Fimivicinus sp900544715	2877511	115458	53.17	99.11	0.51	1	0	0	19	2717	high-quality
PDCoV_6.32	PDCoV_6.32	d__Bacteria	p__Bacillota_A	c__Clostridia	o__Lachnospirales	f__Lachnospiraceae	g__JAFBIX01	s__JAFBIX01 sp021531895	2619863	33186	40.91	99.12	0.07	0	1	0	17	2629	high-quality
PDCoV_3.32	PDCoV_3.32	d__Bacteria	p__Bacteroidota	c__Bacteroidia	o__Bacteroidales	f__Bacteroidaceae	g__Prevotella	s__Prevotella pectinovora	2678806	46118	48.5	99.38	0.04	1	0	0	18	2073	high-quality
Mock_2.34	Mock_2.34	d__Bacteria	p__Bacillota_A	c__Clostridia	o__Lachnospirales	f__Lachnospiraceae	g__Hungatella	s__Hungatella effluvii	5559719	19895	49.88	99.39	5.34	0	0	0	18	4894	high-quality		1
PDCoV_6.53	PDCoV_1.113	d__Bacteria	p__Bacillota_C	c__Negativicutes	o__Acidaminococcales	f__Acidaminococcaceae	g__Phascolarctobacterium_A	s__Phascolarctobacterium_A succinatutens	1874139	31903	48.11	99.39	0.39	0	0	0	18	1835	high-quality
PDCoV_3.71	PDCoV_3.71	d__Bacteria	p__Bacteroidota	c__Bacteroidia	o__Bacteroidales	f__Bacteroidaceae	g__Prevotella	s__Prevotella sp022781445	2468517	75099	49.78	99.46	0.71	0	0	0	16	1958	high-quality
Mock_2.65	Mock_4.40	d__Bacteria	p__Bacillota_A	c__Clostridia	o__Lachnospirales	f__Lachnospiraceae	g__Enterocloster	s__Enterocloster clostridioformis	4590484	60369	49.89	99.56	6.97	0	0	0	20	4486	high-quality
PDCoV_5.52	PDCoV_5.52	d__Bacteria	p__Bacillota_A	c__Clostridia	o__Lachnospirales	f__Lachnospiraceae	g__Blautia_A	s__Blautia_A obeum	2969124	28268	41.77	99.56	1.52	0	0	0	15	2774	high-quality
PDCoV_1.83	PDCoV_1.83	d__Bacteria	p__Bacteroidota	c__Bacteroidia	o__Bacteroidales	f__Bacteroidaceae	g__Prevotella	s__Prevotella sp000434975	2604490	49398	51.2	99.6	1.4	4	0	0	18	2058	high-quality
PDCoV_2.37	PDCoV_6.32	d__Bacteria	p__Bacillota_A	c__Clostridia	o__Lachnospirales	f__Lachnospiraceae	g__JAFBIX01	s__JAFBIX01 sp021531895	2599937	30597	40.95	99.67	1.26	0	1	0	19	2591	high-quality
PDCoV_2.92	PDCoV_2.92	d__Bacteria	p__Bacillota_A	c__Clostridia	o__Oscillospirales	f__Butyricicoccaceae	g__Agathobaculum	s__Agathobaculum butyriciproducens	2332057	61718	55.18	99.72	0.57	5	1	0	19	2232	high-quality
Mock_5.3	Mock_2.84	d__Bacteria	p__Fusobacteriota	c__Fusobacteriia	o__Fusobacteriales	f__Fusobacteriaceae	g__Fusobacterium	s__Fusobacterium gastrosuis	1956660	100124	28.07	99.73	0.31	4	0	0	19	1978	high-quality
PDCoV_2.64	PDCoV_4.193	d__Bacteria	p__Bacillota_A	c__Clostridia	o__Oscillospirales	f__Ruminococcaceae	g__Gemmiger	s__Gemmiger sp004561545	2334037	55583	60.33	99.73	1.78	0	0	0	18	2183	high-quality
PDCoV_2.77	PDCoV_2.77	d__Bacteria	p__Bacillota	c__Bacilli	o__Lactobacillales	f__Streptococcaceae	g__Streptococcus	s__Streptococcus orisratti	2376023	26311	38.43	99.74	2.74	0	1	0	15	2335	high-quality
Mock_3.8	Mock_6.34	d__Bacteria	p__Pseudomonadota	c__Gammaproteobacteria	o__Enterobacterales	f__Enterobacteriaceae	g__Escherichia	s__Escherichia coli	4410162	26783	50.77	99.74	0.77	3	1	0	20	4163	high-quality
PDCoV_4.193	PDCoV_4.193	d__Bacteria	p__Bacillota_A	c__Clostridia	o__Oscillospirales	f__Ruminococcaceae	g__Gemmiger	s__Gemmiger sp004561545	2243168	64681	60.51	99.75	0.54	0	0	0	19	2095	high-quality
Mock_5.10	Mock_4.21	d__Bacteria	p__Desulfobacterota	c__Desulfovibrionia	o__Desulfovibrionales	f__Desulfovibrionaceae	g__Desulfovibrio	s__Desulfovibrio sp900556755	2571660	16669	63.56	99.75	0.61	6	0	0	20	2313	high-quality
PDCoV_7.56	PDCoV_7.56	d__Bacteria	p__Bacteroidota	c__Bacteroidia	o__Bacteroidales	f__Muribaculaceae	g__CAG-873	s__CAG-873 sp001701165	2378153	55098	51.96	99.79	0.01	0	0	0	19	1965	high-quality
PDCoV_4.55	Mock_4.40	d__Bacteria	p__Bacillota_A	c__Clostridia	o__Lachnospirales	f__Lachnospiraceae	g__Enterocloster	s__Enterocloster clostridioformis	4986364	76255	49.15	99.8	4.32	0	0	0	20	4903	high-quality
PDCoV_6.18	PDCoV_3.37	d__Bacteria	p__Bacillota_C	c__Negativicutes	o__Veillonellales	f__Megasphaeraceae	g__Megasphaera	s__Megasphaera elsdenii	2461293	17719	52.91	99.83	1.95	3	0	0	20	2440	high-quality
Mock_2.38	Mock_2.38	d__Bacteria	p__Bacillota_A	c__Clostridia	o__Lachnospirales	f__Lachnospiraceae	g__Pararoseburia	s__Unknown	2381843	773405	43.84	99.83	0.17	0	0	0	18	2360	high-quality
Mock_1.9	Mock_3.23	d__Bacteria	p__Pseudomonadota	c__Gammaproteobacteria	o__Enterobacterales	f__Pasteurellaceae	g__Basfia_A	s__Basfia_A rossii	2247241	13808	39.07	99.85	4.2	2	0	0	18	2299	high-quality
Mock_1.22	PDCoV_2.77	d__Bacteria	p__Bacillota	c__Bacilli	o__Lactobacillales	f__Streptococcaceae	g__Streptococcus	s__Streptococcus orisratti	2371042	23757	38.5	99.88	4.15	0	0	0	13	2326	high-quality
Mock_2.84	Mock_2.84	d__Bacteria	p__Fusobacteriota	c__Fusobacteriia	o__Fusobacteriales	f__Fusobacteriaceae	g__Fusobacterium	s__Fusobacterium gastrosuis	1752110	70498	28.14	99.88	0.02	3	0	0	19	1680	high-quality
PDCoV_4.135	PDCoV_2.164	d__Bacteria	p__Bacillota_A	c__Clostridia	o__Oscillospirales	f__Oscillospiraceae	g__Intestinimonas	s__Intestinimonas butyriciproducens	3069213	116873	59.6	99.89	2.63	2	0	0	19	3025	high-quality
Mock_3.23	Mock_3.23	d__Bacteria	p__Pseudomonadota	c__Gammaproteobacteria	o__Enterobacterales	f__Pasteurellaceae	g__Basfia_A	s__Basfia_A rossii	2316559	41367	38.97	99.9	1.31	2	0	0	20	2369	high-quality
Mock_4.57	Mock_4.57	d__Bacteria	p__Bacillota_A	c__Clostridia	o__Lachnospirales	f__Lachnospiraceae	g__Roseburia	s__Roseburia inulinivorans	3176042	75498	41.81	99.96	0.09	0	0	0	18	2911	high-quality
PDCoV_2.164	PDCoV_2.164	d__Bacteria	p__Bacillota_A	c__Clostridia	o__Oscillospirales	f__Oscillospiraceae	g__Intestinimonas	s__Intestinimonas butyriciproducens	3060368	144268	59.62	99.96	1.59	1	0	0	18	3013	high-quality
Mock_5.40	Mock_5.40	d__Bacteria	p__Bacillota_C	c__Negativicutes	o__Veillonellales	f__Veillonellaceae	g__Veillonella	s__Veillonella caviae	1981827	26992	38.34	99.96	0.08	1	0	0	16	1862	high-quality
Mock_2.45	Mock_5.40	d__Bacteria	p__Bacillota_C	c__Negativicutes	o__Veillonellales	f__Veillonellaceae	g__Veillonella	s__Veillonella caviae	2067272	24798	38.41	99.97	0.14	1	0	0	18	2020	high-quality
Mock_1.13	Mock_5.40	d__Bacteria	p__Bacillota_C	c__Negativicutes	o__Veillonellales	f__Veillonellaceae	g__Veillonella	s__Veillonella caviae	1982739	37415	38.45	99.98	0.12	2	0	1	17	1889	high-quality
Mock_4.21	Mock_4.21	d__Bacteria	p__Desulfobacterota	c__Desulfovibrionia	o__Desulfovibrionales	f__Desulfovibrionaceae	g__Desulfovibrio	s__Desulfovibrio sp900556755	2447400	25376	63.93	99.98	0.22	0	0	0	20	2159	high-quality
PDCoV_5.171	PDCoV_5.171	d__Bacteria	p__Campylobacterota	c__Campylobacteria	o__Campylobacterales	f__Campylobacteraceae	g__Campylobacter_D	s__Campylobacter_D coli	1736144	75074	31.28	99.99	0.05	0	0	0	21	1851	high-quality
PDCoV_1.144	PDCoV_1.144	d__Bacteria	p__Bacillota_C	c__Negativicutes	o__Selenomonadales	f__Selenomonadaceae	g__Anaerovibrio	s__Anaerovibrio sp900548165	2028803	25137	44.36	99.99	0.26	3	1	0	19	1900	high-quality
Mock_3.7	Mock_4.40	d__Bacteria	p__Bacillota_A	c__Clostridia	o__Lachnospirales	f__Lachnospiraceae	g__Enterocloster	s__Enterocloster clostridioformis	4876366	63571	49.78	99.99	5.46	0	1	0	20	4770	high-quality
Mock_2.13	Mock_7.2	d__Bacteria	p__Bacillota_I	c__Bacilli_A	o__Erysipelotrichales	f__Erysipelotrichaceae	g__Clostridium_AQ	s__Clostridium_AQ innocuum	4280434	60003	43.99	99.99	3.17	5	0	0	20	4269	high-quality		1
Mock_5.29	Mock_4.40	d__Bacteria	p__Bacillota_A	c__Clostridia	o__Lachnospirales	f__Lachnospiraceae	g__Enterocloster	s__Enterocloster clostridioformis	4541071	76164	49.99	99.99	4.31	0	0	0	20	4438	high-quality
Mock_7.4	Mock_6.34	d__Bacteria	p__Pseudomonadota	c__Gammaproteobacteria	o__Enterobacterales	f__Enterobacteriaceae	g__Escherichia	s__Escherichia coli	4569074	47365	50.86	99.99	0.46	6	0	0	19	4294	high-quality
PDCoV_4.70	Mock_6.34	d__Bacteria	p__Pseudomonadota	c__Gammaproteobacteria	o__Enterobacterales	f__Enterobacteriaceae	g__Escherichia	s__Escherichia coli	4538860	39583	50.89	99.99	0.39	5	0	0	19	4301	high-quality
PDCoV_1.114	Mock_6.34	d__Bacteria	p__Pseudomonadota	c__Gammaproteobacteria	o__Enterobacterales	f__Enterobacteriaceae	g__Escherichia	s__Escherichia coli	4776941	80460	50.45	100	0.77	5	0	0	19	4561	high-quality
PDCoV_7.45	PDCoV_1.113	d__Bacteria	p__Bacillota_C	c__Negativicutes	o__Acidaminococcales	f__Acidaminococcaceae	g__Phascolarctobacterium_A	s__Phascolarctobacterium_A succinatutens	1966918	23250	48.14	100	0.12	2	1	0	19	1924	high-quality
Mock_5.109	Mock_5.109	d__Bacteria	p__Verrucomicrobiota	c__Verrucomicrobiae	o__Verrucomicrobiales	f__Akkermansiaceae	g__Akkermansia	s__Akkermansia muciniphila	2772503	169257	55.63	100	0.21	0	0	0	19	2397	high-quality
PDCoV_2.103	Mock_6.34	d__Bacteria	p__Pseudomonadota	c__Gammaproteobacteria	o__Enterobacterales	f__Enterobacteriaceae	g__Escherichia	s__Escherichia coli	4813134	135000	50.73	100	0.05	5	1	0	18	4645	high-quality
PDCoV_1.113	PDCoV_1.113	d__Bacteria	p__Bacillota_C	c__Negativicutes	o__Acidaminococcales	f__Acidaminococcaceae	g__Phascolarctobacterium_A	s__Phascolarctobacterium_A succinatutens	1951574	29381	48.04	100	0.05	1	0	0	19	1907	high-quality
Mock_6.34	Mock_6.34	d__Bacteria	p__Pseudomonadota	c__Gammaproteobacteria	o__Enterobacterales	f__Enterobacteriaceae	g__Escherichia	s__Escherichia coli	4646037	79294	50.77	100	0	5	0	0	18	4481	high-quality

## Sheet: Table S3
Table S3. Differentially abundant microbial species identified by (Microbiome Multivariable Association with Linear Models) MaAsLin2 analysis of shotgun metagenomic data.
feature	metadata	value	coef	stderr	N	N.not.0	pval	qval
s__Escherichia coli	group	PDCoV	-6.91944	1.41395	12	12	0.000628993	0.00503194
s__Bacteroides fragilis	group	PDCoV	-6.35099	1.08725	12	10	0.000163516	0.00237842
s__Sarcina perfringens	group	PDCoV	-5.4018	1.26329	12	6	0.00162163	0.00960968
s__Fusobacterium_A varium	group	PDCoV	-5.19784	1.60065	12	9	0.00875989	0.0263253
s__Basfia_A rossii	group	PDCoV	-4.2884	1.419	12	9	0.0128486	0.0337013
s__Fusobacterium gastrosuis	group	PDCoV	-4.17231	1.32085	12	8	0.0101794	0.0285617
s__Enterocloster porci	group	PDCoV	-3.72383	0.607166	12	7	0.000110749	0.00177199
s__Clostridium_AQ innocuum	group	PDCoV	-3.27723	0.691448	12	6	0.000792519	0.00551317
s__Enterococcus_E cecorum	group	PDCoV	-3.22819	0.912179	12	5	0.00536576	0.0186635
s__Mediterraneibacter torques	group	PDCoV	-2.65471	1.09256	12	5	0.0354626	0.071823
s__Streptococcus hyointestinalis	group	PDCoV	-2.36538	0.730285	12	5	0.00888479	0.0263253
s__Enterococcus faecalis	group	PDCoV	-2.27505	0.744953	12	5	0.0121693	0.0324516
s__Enterococcus_D gallinarum	group	PDCoV	-2.18381	0.351753	12	6	0.000100353	0.00177199
s__Klebsiella pneumoniae	group	PDCoV	-2.10165	0.906509	12	4	0.0428893	0.0816939
s__Enterocloster aldenensis	group	PDCoV	-2.0756	0.678499	12	12	0.0120628	0.0324516
s__Rothia nasimurium_D	group	PDCoV	-1.93438	0.658753	12	5	0.014876	0.0366179
s__Pauljensenia hyovaginalis	group	PDCoV	-1.93185	1.25542	12	5	0.154871	0.213615
s__Bacteroides uniformis	group	PDCoV	-1.80316	1.75789	12	9	0.329181	0.390187
s__Veillonella caviae	group	PDCoV	-1.78378	1.03108	12	11	0.114311	0.177571
s__Bacteroides thetaiotaomicron	group	PDCoV	-1.75951	1.76907	12	7	0.343391	0.403636
s__Limosilactobacillus reuteri	group	PDCoV	-1.62232	0.95144	12	11	0.118986	0.18018
s__Desulfovibrio sp900556755	group	PDCoV	-1.60861	1.14165	12	12	0.189159	0.246061
s__Enterocloster clostridioformis	group	PDCoV	-1.57835	0.776575	12	12	0.0695199	0.118183
s__Phocaeicola vulgatus	group	PDCoV	-1.53769	2.16811	12	9	0.494385	0.541792
s__Streptococcus orisratti	group	PDCoV	-1.52691	1.08166	12	9	0.188407	0.246061
s__Parabacteroides distasonis	group	PDCoV	-1.52086	1.53818	12	8	0.34611	0.403636
s__Actinobacillus_B aerogenes	group	PDCoV	-1.50683	1.65258	12	9	0.383327	0.438088
s__Parabacteroides merdae	group	PDCoV	-1.50232	1.4486	12	7	0.324124	0.389924
s__Hungatella effluvii	group	PDCoV	-1.40612	0.930756	12	5	0.161793	0.219381
s__Clostridium paraputrificum	group	PDCoV	-1.31787	0.323979	12	5	0.0022583	0.0100369
s__Akkermansia muciniphila	group	PDCoV	-1.3002	1.4763	12	2	0.399146	0.452931
s__Faecalimonas sp029983955	group	PDCoV	-1.2755	0.74892	12	3	0.119369	0.18018
s__Roseburia inulinivorans	group	PDCoV	-1.14754	1.42305	12	6	0.438773	0.487525
s__Phascolarctobacterium_A sp900553055	group	PDCoV	-1.09444	1.06705	12	11	0.329221	0.390187
s__Bacteroides hominis	group	PDCoV	-1.0454	0.544315	12	3	0.0837287	0.136667
s__Ruthenibacterium lactatiformans	group	PDCoV	-0.926305	1.12662	12	10	0.430133	0.481921
s__Clostridium_AP scindens	group	PDCoV	-0.68361	1.13675	12	11	0.560975	0.602389
s__Anaerotignum sp022786605	group	PDCoV	-0.677622	0.930972	12	4	0.483391	0.533397
s__Fimivicinus sp002320555	group	PDCoV	-0.665646	0.309668	12	3	0.0571079	0.100409
s__Lactobacillus sp947171515	group	PDCoV	-0.567086	1.61932	12	10	0.733452	0.762028
s__Limousia pullorum	group	PDCoV	-0.36773	0.760196	12	5	0.638995	0.672626
s__Sutterella wadsworthensis_A	group	PDCoV	-0.358395	1.41229	12	6	0.804816	0.820195
s__Agathobaculum butyriciproducens	group	PDCoV	-0.327354	1.06803	12	11	0.765508	0.785136
s__Fusobacterium_A mortiferum	group	PDCoV	-0.125163	1.7775	12	7	0.945251	0.947242
s__Unknown	group	PDCoV	-0.0727822	1.07269	12	11	0.947242	0.947242
s__Butyricimonas virosa	group	PDCoV	0.10002	1.46915	12	10	0.947064	0.947242
s__Prevotella sp004558865	group	PDCoV	0.434469	0.285731	12	2	0.159341	0.217902
s__Blautia_A obeum	group	PDCoV	0.467417	0.981735	12	8	0.644225	0.673699
s__Gemmiger sp900545545	group	PDCoV	0.557177	1.79196	12	8	0.762237	0.785136
s__Clostridium sp900759995	group	PDCoV	0.582849	0.946962	12	3	0.551979	0.596734
s__SFDP01 sp004558185	group	PDCoV	0.648693	0.477486	12	2	0.20414	0.263407
s__CAG-302 sp934162325	group	PDCoV	0.661865	0.311415	12	3	0.0594854	0.103453
s__Bilophila wadsworthia	group	PDCoV	0.762024	1.39201	12	9	0.596091	0.63162
s__JAHHTG01 sp029097145	group	PDCoV	0.920188	1.60145	12	5	0.57826	0.616811
s__Anaerovibrio sp900548165	group	PDCoV	0.952784	0.770292	12	2	0.24438	0.30788
s__Cryptobacteroides sp000434935	group	PDCoV	1.07366	0.66343	12	9	0.136659	0.197422
s__Vescimonas sp934591815	group	PDCoV	1.08895	0.915803	12	8	0.26188	0.323102
s__Alloprevotella sp004552865	group	PDCoV	1.09326	0.744847	12	7	0.172905	0.232477
s__Ruthenibacterium sp944388395	group	PDCoV	1.10009	0.914719	12	9	0.256811	0.321014
s__Roseburia sp022771695	group	PDCoV	1.10851	0.667949	12	3	0.127988	0.189612
s__Anaerovibrio slackiae	group	PDCoV	1.18195	0.995433	12	2	0.262521	0.323102
s__Lactobacillus delbrueckii_B	group	PDCoV	1.18951	1.44864	12	9	0.430717	0.481921
s__Prevotella sp022781445	group	PDCoV	1.1942	0.900685	12	4	0.214366	0.274389
s__Ligilactobacillus salivarius	group	PDCoV	1.22343	1.16673	12	10	0.319042	0.38967
s__Limosilactobacillus mucosae	group	PDCoV	1.31732	1.0626	12	10	0.243382	0.30788
s__Alloprevotella sp004557185	group	PDCoV	1.3228	1.34879	12	4	0.349858	0.403636
s__Cryptobacteroides sp004552965	group	PDCoV	1.33224	1.28088	12	5	0.322789	0.389924
s__Limivicinus sp029010715	group	PDCoV	1.34596	0.608214	12	4	0.0513014	0.0943474
s__CAG-177 sp003514385	group	PDCoV	1.37157	2.04656	12	8	0.517918	0.563721
s__Eubacterium_R coprostanoligenes	group	PDCoV	1.37358	0.779787	12	3	0.108643	0.172107
s__CAG-873 sp004552725	group	PDCoV	1.41771	0.780337	12	3	0.0992955	0.158873
s__Cryptobacteroides sp900769145	group	PDCoV	1.43578	0.665239	12	9	0.0562717	0.100039
s__RUG572 sp900547945	group	PDCoV	1.46259	0.90454	12	3	0.136962	0.197422
s__Phocaeicola plebeius_A	group	PDCoV	1.50104	1.5332	12	5	0.350659	0.403636
s__Campylobacter_D coli	group	PDCoV	1.5514	0.996185	12	3	0.150445	0.211151
s__CAG-170 sp002404795	group	PDCoV	1.61487	0.926827	12	8	0.112057	0.175775
s__Oribacterium sp004554245	group	PDCoV	1.64472	0.955189	12	3	0.115821	0.178186
s__Lawsonibacter sp000177015	group	PDCoV	1.65401	1.14924	12	9	0.180644	0.238869
s__UBA6382 sp945827465	group	PDCoV	1.65972	0.559981	12	5	0.0141933	0.0354832
s__Holdemanella porci	group	PDCoV	1.67228	0.766999	12	10	0.0542191	0.0974725
s__SFEL01 sp004557245	group	PDCoV	1.7038	0.867289	12	6	0.0778501	0.128413
s__UBA11774 sp900556645	group	PDCoV	1.71423	1.07047	12	5	0.140376	0.200537
s__UBA7173 sp004557825	group	PDCoV	1.77697	0.564326	12	5	0.0103536	0.0285617
s__Intestinimonas butyriciproducens	group	PDCoV	1.7784	1.06048	12	11	0.124479	0.186137
s__Angelakisella sp004557855	group	PDCoV	1.84329	0.753021	12	7	0.0343833	0.0705299
s__Angelakisella sp004554485	group	PDCoV	1.86449	0.835149	12	6	0.0496298	0.0923345
s__Brotaphodocola sp022776445	group	PDCoV	1.89868	0.518436	12	5	0.00437225	0.0162688
s__JAFBIX01 sp021531895	group	PDCoV	1.9246	0.971488	12	10	0.0757365	0.126228
s__Alloprevotella sp022772475	group	PDCoV	1.94975	0.756551	12	5	0.0275501	0.0587735
s__UBA1685 sp004560435	group	PDCoV	1.95332	1.19041	12	5	0.131857	0.193551
s__Prevotella faecis	group	PDCoV	1.9697	0.842684	12	4	0.0415226	0.0810196
s__CAG-170 sp003516765	group	PDCoV	2.01516	0.738734	12	7	0.0212714	0.0493251
s__Intestinimonas massiliensis	group	PDCoV	2.02274	0.600966	12	10	0.00717188	0.0230955
s__Prevotella sp900544495	group	PDCoV	2.03922	0.405144	12	6	0.000511627	0.00443795
s__Anaerotignum sp945912105	group	PDCoV	2.07411	0.822199	12	6	0.0302503	0.0628577
s__Lawsonibacter_A hominis	group	PDCoV	2.10294	0.964059	12	9	0.0541226	0.0974725
s__Limivicinus sp946061515	group	PDCoV	2.12089	0.512895	12	7	0.00202749	0.00971572
s__Ventricola sp004557905	group	PDCoV	2.12489	1.37118	12	9	0.152262	0.211843
s__Phil1 sp001940855	group	PDCoV	2.14686	0.515527	12	7	0.00193513	0.00971572
s__Alistipes senegalensis	group	PDCoV	2.14924	0.936101	12	10	0.0445602	0.0838781
s__Alloprevotella sp004552195	group	PDCoV	2.15267	0.642533	12	5	0.00736169	0.0230955
s__CAG-349 sp003539515	group	PDCoV	2.17858	0.837354	12	5	0.0264122	0.0578897
s__Dysosmobacter sp004558115	group	PDCoV	2.21174	0.536337	12	8	0.00206459	0.00971572
s__Parabacteroides sp022775005	group	PDCoV	2.26398	1.55481	12	6	0.176027	0.234703
s__UBA4372 sp900543815	group	PDCoV	2.26801	0.875954	12	7	0.0269876	0.0583515
s__Faecousia sp900546415	group	PDCoV	2.2696	0.864345	12	5	0.025344	0.0563201
s__Fimivicinus sp900544715	group	PDCoV	2.28238	1.46442	12	6	0.150159	0.211151
s__Gemmiger sp004561545	group	PDCoV	2.29153	0.950119	12	8	0.0365684	0.0731368
s__UMGS973 sp900547295	group	PDCoV	2.30448	0.41158	12	7	0.000227967	0.00303956
s__Cryptobacteroides sp004552115	group	PDCoV	2.31755	0.436752	12	8	0.000344407	0.00385819
s__Mogibacterium_A kristiansenii	group	PDCoV	2.33139	0.572906	12	7	0.00225231	0.0100369
s__CAG-103 sp900317855	group	PDCoV	2.368	0.929622	12	8	0.0289995	0.0610516
s__Limivicinus sp003150355	group	PDCoV	2.40584	0.537267	12	7	0.00118281	0.00757001
s__Cryptobacteroides sp000431015	group	PDCoV	2.40724	0.90098	12	8	0.0234202	0.0527778
s__UBA1783 sp016302195	group	PDCoV	2.5412	0.597679	12	6	0.00168476	0.00962719
s__UBA4248 sp004554395	group	PDCoV	2.54158	0.920527	12	5	0.0200953	0.047283
s__SFTJ01 sp004557385	group	PDCoV	2.60867	1.36253	12	6	0.0845624	0.136667
s__UBA738 sp004557735	group	PDCoV	2.62142	0.936328	12	8	0.0188048	0.0455873
s__Prevotella sp002251385	group	PDCoV	2.66722	0.484405	12	8	0.00025953	0.00319421
s__Dorea_A sp016295505	group	PDCoV	2.68494	0.846965	12	7	0.00998642	0.0285326
s__CAG-170 sp934646005	group	PDCoV	2.69133	0.691957	12	8	0.00301231	0.0126834
s__Cryptobacteroides sp022777585	group	PDCoV	2.70707	0.335808	12	8	1.10121e-05	0.000352386
s__RUG369 sp004556055	group	PDCoV	2.71807	0.75808	12	7	0.00496635	0.017721
s__Megasphaera elsdenii	group	PDCoV	2.7447	1.17884	12	7	0.0421715	0.0812945
s__Lepagella sp000437495	group	PDCoV	2.79965	1.33038	12	4	0.0616203	0.106014
s__Limiplasma sp004556545	group	PDCoV	2.84248	0.865231	12	7	0.00821609	0.0252803
s__Lepagella sp002491165	group	PDCoV	2.88094	0.820844	12	5	0.00563419	0.0191802
s__Bifidobacterium thermacidophilum	group	PDCoV	2.89603	1.0383	12	5	0.0191459	0.0457217
s__Cryptobacteroides sp900546445	group	PDCoV	2.89982	1.06716	12	7	0.0216594	0.0495072
s__UBA7173 sp001701135	group	PDCoV	2.95316	0.714878	12	7	0.00204095	0.00971572
s__Hominicoprocola sp900317525	group	PDCoV	2.95945	0.286357	12	7	1.17442e-06	6.26356e-05
s__CAG-873 sp945828175	group	PDCoV	2.98765	0.882004	12	6	0.00691666	0.0230555
s__UBA636 sp002299675	group	PDCoV	2.9997	1.01104	12	5	0.0141193	0.0354832
s__CAG-170 sp004555655	group	PDCoV	3.06105	0.808061	12	7	0.00355422	0.0145814
s__Cryptobacteroides sp000433355	group	PDCoV	3.10423	0.832777	12	7	0.00392605	0.0155349
s__F23 B02 sp004558025	group	PDCoV	3.14807	0.859329	12	7	0.0043644	0.0162688
s__Odoribacter sp945900015	group	PDCoV	3.16603	0.689174	12	6	0.000989246	0.00659497
s__Sodaliphilus sp004557565	group	PDCoV	3.16869	0.609703	12	9	0.000402977	0.00385819
s__Lactobacillus amylovorus	group	PDCoV	3.19323	1.3336	12	10	0.0376715	0.0744128
s__CAG-238 sp945828095	group	PDCoV	3.19666	0.727678	12	6	0.00134979	0.00830642
s__Evtepia sp004551945	group	PDCoV	3.21213	0.773216	12	10	0.00196667	0.00971572
s__Prevotella copri_A	group	PDCoV	3.30148	1.10943	12	6	0.0139064	0.0354832
s__Alloprevotella sp945788445	group	PDCoV	3.31371	0.924757	12	6	0.00498403	0.017721
s__Onthomorpha sp004551865	group	PDCoV	3.37803	0.908279	12	7	0.00398081	0.0155349
s__Alistipes shahii	group	PDCoV	3.40545	1.01596	12	8	0.00734104	0.0230955
s__UBA4372 sp945865175	group	PDCoV	3.50686	0.734995	12	6	0.000755598	0.00551317
s__CAG-873 sp017889945	group	PDCoV	3.54499	0.745757	12	6	0.000776068	0.00551317
s__Vescimonas cirricatena	group	PDCoV	3.55027	0.682593	12	8	0.000400628	0.00385819
s__Prevotella sp000434975	group	PDCoV	3.63747	1.79463	12	11	0.0701709	0.118183
s__Collinsella sp002391315	group	PDCoV	3.82705	1.18828	12	10	0.0091648	0.0266612
s__Methanobrevibacter_A smithii	group	PDCoV	3.96468	0.981458	12	7	0.00236282	0.0102176
s__Prevotella pectinovora	group	PDCoV	4.12155	0.978045	12	9	0.00178836	0.00971572
s__Vescimonas sp003487665	group	PDCoV	4.39374	0.705431	12	8	9.77564e-05	0.00177199
s__Phascolarctobacterium_A succinatutens	group	PDCoV	4.79181	0.61929	12	11	1.57507e-05	0.00042002
s__CAG-873 sp001701165	group	PDCoV	4.85399	0.93611	12	6	0.000409933	0.00385819
s__Alloprevotella sp004556745	group	PDCoV	4.93472	0.607221	12	8	1.02579e-05	0.000352386
s__CAG-103 sp004556965	group	PDCoV	4.96003	0.9894	12	8	0.000527007	0.00443795
s__UBA636 sp022776215	group	PDCoV	6.34207	0.431238	12	8	4.22643e-08	6.76229e-06
s__Prevotella sp900552515	group	PDCoV	6.54582	0.627657	12	10	1.08021e-06	6.26356e-05
s__Hominicoprocola sp003522105	group	PDCoV	6.94769	1.07261	12	10	7.09636e-05	0.00162203

## Sheet: Table S4
Table S4. Primers used in this study.
Gene	Primer sequences
FXR	F: CCTGGGTCGCCTGACTGA
	R:CACTGCACATCCCAGACTTCA
TGR5	F: GTGGACCTTGACTTGAACTAGAG
	R:ACAGGGCGAAAGAAGAGGTC
SHP	F: TGCTGCCTGGAGTCCTTATG
	R: ACAGGGCGAAAGAAGAGGTC
GAPDH	F: ACATGGCCTCCAAGGAGTAAGA
	R: GATCGAGTTGGGGCTGTGACT
ZO1	F:AGCCCGAGGCGTGTTT
	R: GGTGGGAGGATGCTGTTG
OCCLUDIN	F: ATCAACAAAGGCAACTCT
	R: GCAGCAGCCATGTACTCT
CLAUDIN1	F: ACCCCAGTCAATGCCAGATA
	R: GGCGAAGGTTTTGGATAGG
MUC2	F: CGGTCAAGGACGACACCATC
	R: TGTTCCACACGAGAGCAAGG
IL6	F: TGGCTACTGCCTTCCCTACC
	R: CAGAGATTTTGCCGAGGATG
IL8	F: TTCGATGCCAGTGCATAAATA
	R: CTGTACAACCTTCTGCACCCA
IL1B	F: AACGTGCAGTCTATGGAGT
	R: GAACACCACTTCTCTCTTCA
TNFA	F: ACCCCAGTCAATGCCAGATA
	R: GGCGAAGGTTTTGGATAGG
BAX	F: GCCCTTTTGCTTCAGGGTTTC
	R:TGCCGTCAGCAAACATTTCG
BCL2	F: ATGTGTGTGGAGAGCGTCAAC
	RAGAGACAGCCAGGAGAAATCAA
CASP3	F: CCGAGGCACAGAATTGGACT
	R: TCGCCAGGAATAGTAACCAGG
CASP9	F: TGGAACTCAAGCCAGAGGAG
	R: CTGCATTCAGGACGTAAGCC
IFNA	F: TCTCATGCACCAGAGCCA
	R: CCTGGACCACAGAAGGGA
IFNB	F: TGCATCCTCCAAATCGCTCT
	R: ATTGAGGAGTCCCAGGCAAC
IFNG	F: TGTTTTTCTGGCTCTTACTGC
	R: CCTTTGAATGGCCTGGTT
IFNL1	F: CCACGTCGAACTTCAGGCTT
	R: ATGTGCAAGTCTCCACTGGT
ISG15	F: CCTGTTGATGGTGCAAAGCT
	R: TGCACATAGGCTTGAGGTCA
MX1	F: GGCGTGGGAATCAGTCATG
	R: AGGAAGGTCTATGAGGGTCAGAT
IFITM1	F: TGCCTCCACCGCCAAGT
	R: GTGGCTCCGATGGTCAGAAT
OAS1	F: AAGCATCAGAAGCTTTGCATCTT
	R: CAGGCCTGGGTTTCTTGAGTT
